# Supplementary material for: tert-Butyl 4-(1-methyl-1H-pyrazol-5-yl)piperidine-1-carboxyl­ate
Source: Acta Crystallogr Sect E Struct Rep Online. 2009 Mar 25;65(Pt 4):o870. doi: 10.1107/S1600536809010332 (PMC2969088; doi:10.1107/S1600536809010332)
Supplement: Supplementary file 2 [file e-65-0o870-Isup2.hkl]

# 
# h,k,l, Fc-squared, Fo-squared, sigma(Fo-squared) and status flag 
# 
data_I
_shelx_title ' pflj17_0ma in P2(1)/c' 
_shelx_refln_list_code          4 
_shelx_F_calc_maximum      152.96 
_exptl_crystal_F_000       576.00 
_reflns_d_resolution_high  0.7510 
 
loop_ 
 _symmetry_equiv_pos_as_xyz 
 'x, y, z' 
 '-x, y+1/2, -z+1/2' 
 '-x, -y, -z' 
 'x, -y-1/2, z-1/2' 
 
_cell_length_a    11.3556 
_cell_length_b    11.7355 
_cell_length_c    11.2452 
_cell_angle_alpha  90.000 
_cell_angle_beta  100.224 
_cell_angle_gamma  90.000 
 
_shelx_F_squared_multiplier     1.000 
 
loop_ 
 _refln_index_h 
 _refln_index_k 
 _refln_index_l 
 _refln_F_squared_calc 
 _refln_F_squared_meas 
 _refln_F_squared_sigma 
 _refln_observed_status 
   1   0   0     6251.54     5998.33    224.25 o 
   2   0   0     5180.25     5157.75    192.70 o 
   3   0   0     1864.91     1777.74     66.54 o 
   4   0   0        1.21        1.18      0.88 o 
   5   0   0      482.11      459.23     17.91 o 
   6   0   0      371.83      380.61     15.16 o 
   7   0   0        5.34        6.58      1.69 o 
   8   0   0      421.99      474.14     19.36 o 
   9   0   0       40.83       50.90      3.74 o 
  10   0   0       72.03       66.65      4.49 o 
  11   0   0      115.96      116.70      9.11 o 
  12   0   0        0.60        4.27      2.60 o 
  13   0   0       50.93       67.32      5.97 o 
  14   0   0       16.38       10.17      7.88 o 
   1   1   0        5.54        7.35      0.44 o 
   2   1   0     1172.64     1082.81     28.74 o 
   3   1   0     2635.94     2630.60     69.62 o 
   4   1   0     1341.08     1315.21     34.98 o 
   5   1   0       21.08       19.11      1.26 o 
   6   1   0      926.49     1046.49     28.20 o 
   7   1   0       70.54       71.23      2.75 o 
   8   1   0       50.40       52.47      2.40 o 
   9   1   0       39.10       41.08      2.59 o 
  10   1   0        9.32        9.45      1.83 o 
  11   1   0      158.49      177.76      6.19 o 
  12   1   0       13.76       12.11      2.14 o 
  13   1   0        8.12        5.95      2.68 o 
  14   1   0        7.70        9.22      8.85 o 
   0   2   0    19311.01    21161.15    790.13 o 
   1   2   0      400.28      434.03     11.69 o 
   2   2   0      184.92      158.84      4.79 o 
   3   2   0     8458.20     9094.58    240.06 o 
   4   2   0      506.30      536.01     14.58 o 
   5   2   0       58.89       51.83      2.03 o 
   6   2   0       54.05       50.44      2.24 o 
   7   2   0       12.14       11.24      1.29 o 
   8   2   0        1.94        1.18      1.32 o 
   9   2   0       86.09       82.74      3.42 o 
  10   2   0      116.05      109.79      4.29 o 
  11   2   0      163.65      185.73      6.39 o 
  12   2   0        0.20        3.54      1.86 o 
  13   2   0        0.37       -2.80      2.80 o 
  14   2   0        4.00        4.72      4.82 o 
   1   3   0     2095.78     2355.91     66.76 o 
   2   3   0      159.00      164.70      4.81 o 
   3   3   0      240.68      281.23      7.88 o 
   4   3   0      645.98      744.98     20.13 o 
   5   3   0      306.56      312.63      8.88 o 
   6   3   0      375.77      397.51     11.26 o 
   7   3   0       61.58       55.77      2.42 o 
   8   3   0      558.71      615.70     17.25 o 
   9   3   0       83.17       79.52      4.33 o 
  10   3   0      104.67       98.55      4.05 o 
  11   3   0        0.68       -1.86      2.12 o 
  12   3   0        9.24        6.55      2.11 o 
  13   3   0        0.47        9.17      3.30 o 
  14   3   0        2.14        6.03      7.70 o 
   0   4   0        3.99        5.45      1.61 o 
   1   4   0      389.67      454.56     12.48 o 
   2   4   0      328.28      370.26     10.23 o 
   3   4   0     1689.97     1837.03     48.88 o 
   4   4   0     1143.16     1186.54     31.75 o 
   5   4   0        2.25        0.03      0.81 o 
   6   4   0      100.91       87.96      3.20 o 
   7   4   0      103.76      111.18      3.92 o 
   8   4   0      174.02      173.20      5.70 o 
   9   4   0      136.78      134.84      5.47 o 
  10   4   0       34.73       36.04      2.69 o 
  11   4   0        8.51        4.67      2.12 o 
  12   4   0        0.13       -2.06      2.06 o 
  13   4   0        9.27        7.92      3.25 o 
  14   4   0        3.27        2.85      5.62 o 
   1   5   0      463.98      561.86     15.44 o 
   2   5   0      278.33      283.62      8.71 o 
   3   5   0     1869.68     2153.24     57.34 o 
   4   5   0        0.46        1.41      0.82 o 
   5   5   0     1115.80     1283.07     34.69 o 
   6   5   0       28.75       25.34      2.27 o 
   7   5   0      188.19      166.32      5.44 o 
   8   5   0      430.64      419.85     13.08 o 
   9   5   0       13.26        9.79      1.95 o 
  10   5   0       82.64       83.45      4.03 o 
  11   5   0        2.29       -0.94      1.83 o 
  12   5   0        9.46        8.07      2.56 o 
  13   5   0        0.06        7.58      5.78 o 
  14   5   0        4.06        0.54      7.14 o 
   0   6   0      162.38      134.16      6.14 o 
   1   6   0      374.66      424.29     11.93 o 
   2   6   0      118.92      153.37      4.83 o 
   3   6   0      123.67      149.16      4.76 o 
   4   6   0      798.14      858.24     23.52 o 
   5   6   0      121.39      131.19      4.39 o 
   6   6   0       14.93       14.81      1.63 o 
   7   6   0       93.64       91.56      5.34 o 
   8   6   0      148.48      144.42      5.10 o 
   9   6   0        9.69       10.18      1.89 o 
  10   6   0       20.59       24.38      2.42 o 
  11   6   0       45.65       42.24      3.97 o 
  12   6   0        3.06        5.35      2.63 o 
  13   6   0       60.21       85.95      8.90 o 
   1   7   0     1145.82     1344.39     36.35 o 
   2   7   0      284.04      328.43      9.60 o 
   3   7   0      211.89      217.01      6.66 o 
   4   7   0        0.01        0.05      0.97 o 
   5   7   0      463.42      463.83     13.27 o 
   6   7   0       26.84       22.80      2.67 o 
   7   7   0        3.60        3.97      1.56 o 
   8   7   0      203.87      185.90      6.33 o 
   9   7   0        0.18        1.50      1.70 o 
  10   7   0      101.71      108.54      5.24 o 
  11   7   0        1.16       -1.68      2.38 o 
  12   7   0        2.77        6.65      5.02 o 
  13   7   0        8.49        4.44      4.74 o 
   0   8   0       45.13       67.86      4.49 o 
   1   8   0       99.85      103.06      3.81 o 
   2   8   0      187.25      196.49      6.27 o 
   3   8   0      134.05      134.04      4.64 o 
   4   8   0      101.87       96.41      3.71 o 
   5   8   0      239.91      219.46      6.99 o 
   6   8   0       47.44       35.30      2.52 o 
   7   8   0       14.37        9.06      1.80 o 
   8   8   0       29.81       29.38      2.53 o 
   9   8   0        4.76        6.50      2.04 o 
  10   8   0        9.22        6.33      2.34 o 
  11   8   0        7.41        5.35      3.14 o 
  12   8   0        1.78        5.63      6.24 o 
   1   9   0      515.62      594.82     16.79 o 
   2   9   0      181.36      198.99      6.50 o 
   3   9   0       40.68       41.13      2.70 o 
   4   9   0       68.31       55.44      3.36 o 
   5   9   0        5.63        7.13      1.78 o 
   6   9   0       15.45       12.57      1.97 o 
   7   9   0       21.27       16.01      2.18 o 
   8   9   0        4.04        3.71      2.01 o 
   9   9   0       22.44       15.89      3.07 o 
  10   9   0       18.40       17.67      3.61 o 
  11   9   0       37.90       38.67      4.94 o 
  12   9   0        9.23        1.38      5.58 o 
   0  10   0     1452.97     1758.15     67.56 o 
   1  10   0       83.58       81.60      3.73 o 
   2  10   0        5.01        9.17      1.87 o 
   3  10   0      123.06      119.48      4.64 o 
   4  10   0       37.05       30.06      2.45 o 
   5  10   0      217.68      200.31      6.80 o 
   6  10   0       11.70        8.52      2.01 o 
   7  10   0       10.27       16.00      2.85 o 
   8  10   0       18.56       18.15      3.61 o 
   9  10   0        0.93       -2.35      2.92 o 
  10  10   0        0.90        3.91      3.44 o 
  11  10   0        2.54        4.59      6.53 o 
   1  11   0       15.82       19.56      2.33 o 
   2  11   0       21.57       19.66      2.34 o 
   3  11   0        1.75       -0.59      1.69 o 
   4  11   0        8.93        4.34      1.82 o 
   5  11   0        0.13       -0.30      1.92 o 
   6  11   0       12.78        7.96      2.67 o 
   7  11   0        0.51        1.68      3.65 o 
   8  11   0        1.54       -0.10      3.05 o 
   9  11   0        0.34        4.37      3.49 o 
  10  11   0       24.97       14.43      6.37 o 
   0  12   0      346.44      350.27     15.55 o 
   1  12   0       77.64       72.58      4.15 o 
   2  12   0       10.15       11.40      2.91 o 
   3  12   0       64.61       66.00      4.87 o 
   4  12   0        1.43        0.56      3.01 o 
   5  12   0        2.50        3.12      3.31 o 
   6  12   0        7.94        2.52      3.15 o 
   7  12   0        1.87        1.72      4.15 o 
   8  12   0        1.22        1.03      3.73 o 
   9  12   0        0.18        0.16      3.88 o 
   1  13   0        0.06        1.18      3.10 o 
   2  13   0        6.63       11.90      4.50 o 
   3  13   0       33.39       27.33      4.19 o 
   4  13   0        3.26       -0.46      2.99 o 
   5  13   0       10.69       10.34      3.67 o 
   6  13   0        5.79        3.12      3.45 o 
   7  13   0       32.58       44.27      7.19 o 
   8  13   0       55.17       59.70      9.46 o 
   0  14   0       21.16       13.13      5.89 o 
   1  14   0        0.49        1.45      3.43 o 
   2  14   0       13.59       13.06      3.88 o 
   3  14   0       56.72       49.16      5.49 o 
   4  14   0        0.04       -1.34      3.76 o 
   5  14   0       12.67       10.82      4.46 o 
   6  14   0       17.43       19.47      4.76 o 
   1  15   0        2.30       -0.10      4.16 o 
   2  15   0        4.01        5.50      7.20 o 
   3  15   0       50.81       65.12      6.68 o 
   4  15   0        0.03        1.07      7.55 o 
 -14   1   1        0.14       -0.64      3.96 o 
 -13   1   1        3.64        6.55      2.87 o 
 -12   1   1        6.41        6.40      3.50 o 
 -11   1   1      156.92      165.21      5.82 o 
 -10   1   1      128.95      125.81      4.61 o 
  -9   1   1       29.61       26.60      2.06 o 
  -8   1   1        0.22       -0.04      1.06 o 
  -7   1   1      134.06      138.34      4.46 o 
  -6   1   1       33.93       30.93      1.61 o 
  -5   1   1        6.49        7.94      1.12 o 
  -4   1   1      813.16      735.27     19.73 o 
  -3   1   1      555.85      510.57     13.77 o 
  -2   1   1      214.80      198.55      5.43 o 
  -1   1   1      768.25      780.06     22.92 o 
   0   1   1      232.11      219.67     10.62 o 
   1   1   1      183.08      175.51      6.31 o 
   2   1   1     2856.57     2858.08     75.58 o 
   3   1   1     1356.23     1371.35     36.46 o 
   4   1   1        0.37        0.84      0.60 o 
   5   1   1        0.36        2.82      0.80 o 
   6   1   1      122.61      114.19      3.74 o 
   7   1   1       92.00       82.49      3.06 o 
   8   1   1       54.24       64.37      2.76 o 
   9   1   1        1.16        2.09      1.38 o 
  10   1   1        4.44        0.76      1.60 o 
  11   1   1       38.51       37.10      3.01 o 
  12   1   1       11.25       13.45      4.36 o 
  13   1   1        5.48        6.31      2.91 o 
  14   1   1        1.89        6.22      4.84 o 
 -14   2   1       26.77       35.51      6.06 o 
 -13   2   1        0.15       -0.85      2.83 o 
 -12   2   1       27.79       25.39      2.73 o 
 -11   2   1        0.28        0.67      1.63 o 
 -10   2   1       37.46       32.23      2.47 o 
  -9   2   1        2.41        2.21      1.39 o 
  -8   2   1      237.00      239.34      7.29 o 
  -7   2   1      139.67      136.07      4.42 o 
  -6   2   1       13.23        9.48      1.29 o 
  -5   2   1      219.03      232.37      6.71 o 
  -4   2   1      147.35      169.68      4.95 o 
  -3   2   1      391.75      401.62     10.90 o 
  -2   2   1      201.00      186.17      5.21 o 
  -1   2   1      154.17      168.98      8.56 o 
   0   2   1     5046.46     5304.47    183.38 o 
   1   2   1    21155.42    22326.64    761.40 o 
   2   2   1     3836.90     4056.42    114.42 o 
   3   2   1     6546.25     7267.09    192.11 o 
   4   2   1     1564.36     1815.74     51.71 o 
   5   2   1       16.95       20.57      1.40 o 
   6   2   1        6.93        4.82      1.03 o 
   7   2   1      132.29      124.86      4.22 o 
   8   2   1       26.07       25.72      1.93 o 
   9   2   1       58.64       56.24      2.86 o 
  10   2   1      200.99      217.46      7.12 o 
  11   2   1        6.13        9.75      2.30 o 
  12   2   1        5.09        1.33      2.61 o 
  13   2   1       11.73       11.67      3.35 o 
  14   2   1        4.65        3.42      3.53 o 
 -14   3   1        0.19        4.44      6.04 o 
 -13   3   1        0.19        1.98      2.86 o 
 -12   3   1       14.33       15.77      2.44 o 
 -11   3   1      101.68      109.83      4.42 o 
 -10   3   1       17.18       13.28      1.95 o 
  -9   3   1        0.30       -0.22      1.37 o 
  -8   3   1       76.00       66.32      2.84 o 
  -7   3   1       14.67       14.95      1.42 o 
  -6   3   1        3.86        3.00      0.96 o 
  -5   3   1       70.51       75.04      2.66 o 
  -4   3   1      252.75      297.56      8.41 o 
  -3   3   1      343.98      367.24     10.51 o 
  -2   3   1      125.87      120.13      3.57 o 
  -1   3   1      324.47      318.19      9.32 o 
   0   3   1        0.06       -0.43      0.43 o 
   1   3   1      234.52      225.60      7.22 o 
   2   3   1      317.53      343.01      9.43 o 
   3   3   1       49.27       42.22      1.93 o 
   4   3   1     1312.09     1397.03     37.35 o 
   5   3   1      270.98      339.00      9.59 o 
   6   3   1        5.26        5.27      1.06 o 
   7   3   1      290.22      297.35      8.78 o 
   8   3   1       11.56        7.73      1.47 o 
   9   3   1       47.78       49.53      2.99 o 
  10   3   1       69.22       68.62      3.35 o 
  11   3   1       40.16       44.29      5.35 o 
  12   3   1       19.70       22.14      3.48 o 
  13   3   1        1.46        2.30      3.06 o 
  14   3   1        5.23        4.90      3.69 o 
 -14   4   1       45.71       69.74      9.84 o 
 -13   4   1       49.93       63.11      5.76 o 
 -12   4   1       16.03        9.54      2.55 o 
 -11   4   1        0.24       -1.52      1.85 o 
 -10   4   1      272.83      287.23      8.96 o 
  -9   4   1       70.00       72.38      3.28 o 
  -8   4   1        3.29        4.96      1.42 o 
  -7   4   1        0.00       -0.70      1.02 o 
  -6   4   1        0.02        0.58      0.90 o 
  -5   4   1       12.27       12.27      1.16 o 
  -4   4   1      207.15      225.98      6.56 o 
  -3   4   1      507.92      539.81     14.71 o 
  -2   4   1       18.61       19.16      1.26 o 
  -1   4   1       69.41       63.84      2.20 o 
   0   4   1       59.58       64.32      2.62 o 
   1   4   1       41.14       47.82      1.94 o 
   2   4   1      859.84      957.65     25.72 o 
   3   4   1      237.72      224.79      6.52 o 
   4   4   1     1415.00     1615.55     43.26 o 
   5   4   1       63.78       45.94      2.05 o 
   6   4   1      246.42      222.75      6.76 o 
   7   4   1        1.10        0.78      1.12 o 
   8   4   1       15.53       16.74      1.81 o 
   9   4   1        1.43        0.29      1.54 o 
  10   4   1       26.05       33.24      2.88 o 
  11   4   1        0.52       -0.38      2.30 o 
  12   4   1        4.02        7.98      2.85 o 
  13   4   1        4.37        5.86      2.95 o 
  14   4   1       34.86       51.71     10.56 o 
 -14   5   1        4.39        3.15      7.59 o 
 -13   5   1        0.31       -0.88      3.25 o 
 -12   5   1        0.32        1.02      2.29 o 
 -11   5   1        2.76        1.56      2.06 o 
 -10   5   1        4.55        6.22      1.97 o 
  -9   5   1       34.36       31.34      2.55 o 
  -8   5   1       64.73       61.37      2.94 o 
  -7   5   1       84.48       75.34      3.07 o 
  -6   5   1       39.66       44.61      2.13 o 
  -5   5   1       53.86       63.90      2.52 o 
  -4   5   1      292.66      319.38      9.13 o 
  -3   5   1      116.77      122.07      3.91 o 
  -2   5   1       63.76       70.19      2.53 o 
  -1   5   1       29.25       29.84      2.40 o 
   0   5   1      167.60      177.85      5.32 o 
   1   5   1      281.29      317.43      8.95 o 
   2   5   1      110.07      130.89      4.44 o 
   3   5   1        0.70        0.93      0.81 o 
   4   5   1      448.85      518.61     14.45 o 
   5   5   1        1.52        1.51      0.95 o 
   6   5   1       42.94       52.32      3.14 o 
   7   5   1      149.14      165.39      5.46 o 
   8   5   1       95.37       95.47      4.09 o 
   9   5   1       79.38       82.86      3.92 o 
  10   5   1        6.57        4.48      2.21 o 
  11   5   1        0.24       -0.11      2.38 o 
  12   5   1       21.15       21.35      4.05 o 
  13   5   1        0.01        1.40      5.25 o 
 -13   6   1        1.16       -5.18      5.38 o 
 -12   6   1        3.06        3.96      2.74 o 
 -11   6   1        4.44        2.95      2.24 o 
 -10   6   1       43.11       49.18      4.78 o 
  -9   6   1        1.59        3.02      1.63 o 
  -8   6   1       26.23       23.72      2.16 o 
  -7   6   1       39.19       43.13      2.48 o 
  -6   6   1        6.60        6.25      1.29 o 
  -5   6   1        0.03       -0.94      0.94 o 
  -4   6   1      131.92      141.01      4.60 o 
  -3   6   1       20.09       28.27      1.75 o 
  -2   6   1       69.72       60.75      2.44 o 
  -1   6   1     1148.11     1382.73     37.18 o 
   0   6   1       10.88       11.45      1.20 o 
   1   6   1      798.25      944.91     25.67 o 
   2   6   1      255.64      298.25      9.21 o 
   3   6   1      233.58      251.73      7.45 o 
   4   6   1        1.32        5.37      1.12 o 
   5   6   1        1.76       -0.51      0.97 o 
   6   6   1       33.20       38.18      2.33 o 
   7   6   1        5.34        7.94      1.56 o 
   8   6   1       95.80       79.70      3.50 o 
   9   6   1        1.40       -0.51      1.71 o 
  10   6   1        0.15       -0.20      1.94 o 
  11   6   1        1.51        5.68      2.47 o 
  12   6   1        3.70        7.48      3.04 o 
  13   6   1        6.65        8.36      4.37 o 
 -13   7   1        3.85        5.99      7.78 o 
 -12   7   1        8.39       10.25      3.36 o 
 -11   7   1       14.58       18.07      2.87 o 
 -10   7   1        8.53        7.87      2.87 o 
  -9   7   1       11.66        8.47      1.89 o 
  -8   7   1       89.69       85.03      3.68 o 
  -7   7   1      343.99      323.71      9.75 o 
  -6   7   1      204.51      200.99      6.42 o 
  -5   7   1        7.80       10.42      1.44 o 
  -4   7   1      754.35      834.98     27.55 o 
  -3   7   1     1016.69     1180.53     32.08 o 
  -2   7   1       91.74       98.58      4.54 o 
  -1   7   1       95.69      107.83      3.76 o 
   0   7   1        3.35        4.31      1.03 o 
   1   7   1       42.25       43.98      2.15 o 
   2   7   1      281.32      330.65      9.63 o 
   3   7   1      260.90      265.69      8.49 o 
   4   7   1       37.17       38.86      2.23 o 
   5   7   1      468.14      490.25     13.99 o 
   6   7   1       24.15       20.74      2.87 o 
   7   7   1        7.59        5.75      2.47 o 
   8   7   1        2.56        0.78      1.98 o 
   9   7   1       28.76       28.88      2.89 o 
  10   7   1       23.51       18.46      3.44 o 
  11   7   1        8.28        7.28      3.29 o 
  12   7   1        3.34        4.60      3.33 o 
 -12   8   1        2.48        0.79      4.25 o 
 -11   8   1        0.24       -2.17      2.46 o 
 -10   8   1       23.79       24.31      3.48 o 
  -9   8   1        0.57       -1.97      1.97 o 
  -8   8   1        9.55        7.28      1.97 o 
  -7   8   1        0.03        4.23      1.57 o 
  -6   8   1       16.18       12.56      1.83 o 
  -5   8   1        4.08        6.85      1.63 o 
  -4   8   1      107.52      102.21      3.85 o 
  -3   8   1      367.99      391.93     11.40 o 
  -2   8   1       91.60       81.99      3.34 o 
  -1   8   1      433.98      497.98     14.19 o 
   0   8   1       68.50       80.17      3.22 o 
   1   8   1       67.80       68.01      2.93 o 
   2   8   1      857.86      989.03     27.11 o 
   3   8   1        0.44        0.69      1.20 o 
   4   8   1      206.47      221.85      7.53 o 
   5   8   1       11.82       14.45      2.45 o 
   6   8   1       81.87       76.58      3.41 o 
   7   8   1      143.50      136.45      5.87 o 
   8   8   1       12.37        8.08      2.09 o 
   9   8   1       31.40       28.03      3.27 o 
  10   8   1       12.48       17.29      2.77 o 
  11   8   1        2.91        6.02      3.18 o 
  12   8   1        2.81        2.78      3.73 o 
 -12   9   1        0.12        6.55      6.38 o 
 -11   9   1        1.80        2.35      3.23 o 
 -10   9   1       10.04        7.02      2.87 o 
  -9   9   1       66.03       72.98      4.49 o 
  -8   9   1       49.55       45.94      3.57 o 
  -7   9   1      501.83      482.51     17.83 o 
  -6   9   1       40.27       37.83      2.92 o 
  -5   9   1       12.97       11.04      1.79 o 
  -4   9   1      141.72      114.41      4.34 o 
  -3   9   1       39.68       35.20      2.41 o 
  -2   9   1       23.23       25.47      2.15 o 
  -1   9   1        3.18        4.83      1.49 o 
   0   9   1       10.24        9.75      1.64 o 
   1   9   1        0.06        0.08      1.33 o 
   2   9   1        0.42        1.58      1.69 o 
   3   9   1        0.55        2.23      1.38 o 
   4   9   1       20.56       19.31      2.04 o 
   5   9   1      156.99      140.08      5.53 o 
   6   9   1       76.53       67.97      3.90 o 
   7   9   1       72.96       62.58      3.77 o 
   8   9   1       62.33       53.18      4.70 o 
   9   9   1       16.66       12.43      2.62 o 
  10   9   1        2.15       11.10      3.21 o 
  11   9   1       11.85        6.08      4.90 o 
 -11  10   1        0.71       -4.19      4.19 o 
 -10  10   1        0.48       -0.92      3.30 o 
  -9  10   1       23.50       25.46      3.48 o 
  -8  10   1        4.68        2.13      2.31 o 
  -7  10   1       15.87       11.76      2.50 o 
  -6  10   1       13.17       11.29      2.37 o 
  -5  10   1       11.45       11.56      2.19 o 
  -4  10   1        6.85        5.80      1.73 o 
  -3  10   1       31.55       32.18      2.86 o 
  -2  10   1       37.02       34.92      2.71 o 
  -1  10   1      326.28      313.83      9.68 o 
   0  10   1       13.75       13.16      2.00 o 
   1  10   1      210.90      222.71      7.30 o 
   2  10   1      575.23      611.88     17.57 o 
   3  10   1        3.40        6.66      1.78 o 
   4  10   1      134.96      138.39      5.98 o 
   5  10   1        1.81       -2.20      2.92 o 
   6  10   1        0.23        0.01      2.24 o 
   7  10   1        0.13        0.31      1.98 o 
   8  10   1        2.36        4.72      2.39 o 
   9  10   1       24.07       20.67      3.25 o 
  10  10   1        9.35       23.62      4.86 o 
 -10  11   1       17.24       20.89      9.04 o 
  -9  11   1       24.63       23.45      4.07 o 
  -8  11   1        6.69        5.64      3.11 o 
  -7  11   1        1.89        2.77      2.36 o 
  -6  11   1        0.01       -1.96      1.96 o 
  -5  11   1       53.88       47.68      4.16 o 
  -4  11   1      167.84      159.45      6.72 o 
  -3  11   1        0.73        1.95      2.00 o 
  -2  11   1       10.88        8.07      2.23 o 
  -1  11   1        1.45        0.09      2.05 o 
   0  11   1        2.72        5.07      2.22 o 
   1  11   1       41.93       37.29      3.34 o 
   2  11   1       15.57       14.08      2.53 o 
   3  11   1        8.10       13.93      2.58 o 
   4  11   1       14.08       12.93      2.42 o 
   5  11   1        1.48        2.12      2.07 o 
   6  11   1        7.98        8.28      2.35 o 
   7  11   1       12.04        7.94      2.54 o 
   8  11   1       18.02       11.19      2.91 o 
   9  11   1        0.07       -4.43      5.24 o 
  10  11   1       15.97       35.12     10.98 o 
  -9  12   1       23.59       25.82      5.75 o 
  -8  12   1        1.34       -3.40      3.40 o 
  -7  12   1       37.44       37.49      4.63 o 
  -6  12   1       12.79       10.11      2.79 o 
  -5  12   1        5.02        3.11      2.30 o 
  -4  12   1        0.14        0.25      2.34 o 
  -3  12   1        2.23        2.67      2.24 o 
  -2  12   1      170.24      175.57      7.40 o 
  -1  12   1      201.10      200.63      8.20 o 
   0  12   1      123.40      118.57      5.77 o 
   1  12   1      225.00      251.30      9.76 o 
   2  12   1        2.66       -1.62      2.21 o 
   3  12   1      106.06      112.98      5.58 o 
   4  12   1       60.68       69.52      4.26 o 
   5  12   1       10.77        8.71      2.52 o 
   6  12   1       20.24       11.31      2.70 o 
   7  12   1       11.44        4.73      2.98 o 
   8  12   1        6.51       13.02      5.86 o 
  -8  13   1       27.82       32.15      5.97 o 
  -7  13   1       10.32       13.74      4.30 o 
  -6  13   1        5.80        3.85      3.37 o 
  -5  13   1        0.01       -3.00      3.12 o 
  -4  13   1       38.10       35.04      5.28 o 
  -3  13   1       13.21       10.94      3.25 o 
  -2  13   1        1.60        0.27      2.28 o 
  -1  13   1       19.76       21.75      3.08 o 
   0  13   1        6.09        3.58      2.58 o 
   1  13   1        8.74       11.07      2.70 o 
   2  13   1        0.23        0.88      2.28 o 
   3  13   1       14.01       17.64      3.16 o 
   4  13   1        0.45        3.75      2.99 o 
   5  13   1        0.13       -2.84      5.03 o 
   6  13   1       36.66       38.85      5.80 o 
   7  13   1        0.36       -2.23      5.20 o 
  -6  14   1        1.80       -4.47      4.47 o 
  -5  14   1        0.29       -3.74      3.74 o 
  -4  14   1        9.11        4.99      3.82 o 
  -3  14   1        0.00        0.48      3.48 o 
  -2  14   1        0.63       -3.37      3.37 o 
  -1  14   1        0.02       -0.26      3.41 o 
   0  14   1       15.73       12.25      3.87 o 
   1  14   1        9.02        7.07      4.90 o 
   2  14   1        9.12        6.38      3.61 o 
   3  14   1        2.33        6.34      3.80 o 
   4  14   1       11.04        3.96      4.50 o 
   5  14   1        3.54       -2.59      5.79 o 
  -4  15   1       13.50        1.16      7.36 o 
  -3  15   1        1.99       -4.46      4.46 o 
  -2  15   1        9.10        2.69      4.69 o 
  -1  15   1        0.43        0.18      4.23 o 
   0  15   1        5.69        1.01      4.27 o 
   1  15   1        5.08       -4.94      5.19 o 
   2  15   1        0.00       -0.72      4.76 o 
   3  15   1        9.04        6.18      8.03 o 
 -15   0   2       77.17      120.11     17.62 o 
 -14   0   2        0.21       -5.04      5.04 o 
 -13   0   2        3.76        1.82      4.42 o 
 -12   0   2        0.31        0.69      4.11 o 
 -11   0   2       28.18       25.35      3.18 o 
 -10   0   2      201.93      193.10     11.09 o 
  -9   0   2       24.24       26.89      3.00 o 
  -8   0   2      174.24      173.02      9.24 o 
  -7   0   2      169.03      182.92      7.91 o 
  -6   0   2     3668.24     3660.02    137.14 o 
  -5   0   2     2752.72     2750.54    103.35 o 
  -4   0   2     1011.14     1047.99     39.64 o 
  -3   0   2     2444.25     2527.68     94.74 o 
  -2   0   2     8834.75     8733.11    326.38 o 
  -1   0   2     2085.62     2018.65    105.59 o 
   1   0   2    23398.23    23728.96   1254.30 o 
   2   0   2    18545.03    20421.54    762.51 o 
   3   0   2      276.78      270.51     10.60 o 
   4   0   2     2508.44     2880.99    108.22 o 
   5   0   2       23.58       18.82      2.11 o 
   6   0   2      143.62      154.04      6.86 o 
   7   0   2       41.53       34.53      2.87 o 
   8   0   2      199.32      248.16     10.70 o 
   9   0   2        5.14        7.15      2.24 o 
  10   0   2       37.11       37.99      6.61 o 
  11   0   2      194.00      198.99     28.21 o 
  12   0   2       10.93       11.26      4.14 o 
  13   0   2        3.51        7.11      4.55 o 
  14   0   2        0.01       10.81      5.35 o 
 -15   1   2        0.30       -1.63      4.75 o 
 -14   1   2        0.01        3.57      3.74 o 
 -13   1   2        2.23        6.75      3.42 o 
 -12   1   2       44.21       48.79      4.73 o 
 -11   1   2        0.26        2.78      1.64 o 
 -10   1   2       28.07       27.44      2.20 o 
  -9   1   2       25.34       24.97      2.00 o 
  -8   1   2       49.58       51.30      2.41 o 
  -7   1   2      101.71      116.29      3.87 o 
  -6   1   2       49.74       58.44      2.54 o 
  -5   1   2     2107.59     2117.27     56.19 o 
  -4   1   2       30.46       28.17      1.22 o 
  -3   1   2       52.80       37.91      1.41 o 
  -2   1   2     1832.54     1782.93     47.17 o 
  -1   1   2     1248.24     1181.88     36.16 o 
   0   1   2     3428.60     3142.02    164.30 o 
   1   1   2    10866.51    10683.49    325.09 o 
   2   1   2      175.53      164.60      4.78 o 
   3   1   2       58.70       64.67      2.11 o 
   4   1   2       52.43       55.90      2.02 o 
   5   1   2      755.45      809.75     21.98 o 
   6   1   2      334.29      336.90      9.65 o 
   7   1   2       98.76      123.33      4.19 o 
   8   1   2       91.28       85.07      3.56 o 
   9   1   2        4.75        5.74      1.59 o 
  10   1   2       34.20       37.18      3.80 o 
  11   1   2        4.30        4.90      2.30 o 
  12   1   2       30.64       40.01      5.51 o 
  13   1   2        6.88        3.50      3.13 o 
  14   1   2        0.76        1.76      3.62 o 
 -14   2   2        2.67        0.30      3.81 o 
 -13   2   2       16.51       17.79      3.78 o 
 -12   2   2        0.06       -0.64      2.72 o 
 -11   2   2        0.11        1.13      1.94 o 
 -10   2   2      180.28      184.39      6.13 o 
  -9   2   2      338.44      354.09     10.46 o 
  -8   2   2       12.17       12.98      1.50 o 
  -7   2   2       36.39       41.28      1.97 o 
  -6   2   2      419.20      434.55     12.10 o 
  -5   2   2      542.18      505.74     13.89 o 
  -4   2   2        2.95        2.62      0.64 o 
  -3   2   2     1187.33     1205.28     32.10 o 
  -2   2   2      813.91      751.78     23.80 o 
  -1   2   2      251.36      181.80      5.07 o 
   0   2   2       43.83       43.34      2.15 o 
   1   2   2     7144.44     7280.04    192.50 o 
   2   2   2      256.04      231.63      6.84 o 
   3   2   2     1533.59     1687.71     44.92 o 
   4   2   2      564.38      639.43     17.37 o 
   5   2   2     2835.12     3183.81     84.61 o 
   6   2   2      166.64      172.22      5.33 o 
   7   2   2       59.02       62.91      2.65 o 
   8   2   2        5.11        4.04      1.37 o 
   9   2   2       83.93       80.30      3.70 o 
  10   2   2        0.43        1.58      2.91 o 
  11   2   2       31.01       30.12      3.81 o 
  12   2   2        1.20        3.07      2.72 o 
  13   2   2        0.00        3.28      3.19 o 
  14   2   2        0.68       -4.00      4.00 o 
 -14   3   2       44.50       74.06      8.69 o 
 -13   3   2       13.28       17.43      3.92 o 
 -12   3   2       13.45        8.45      3.44 o 
 -11   3   2       10.44        9.25      2.24 o 
 -10   3   2       23.02       23.80      2.21 o 
  -9   3   2     1020.42     1079.25     29.61 o 
  -8   3   2      175.97      172.54      5.57 o 
  -7   3   2      614.98      684.84     18.90 o 
  -6   3   2       98.42       92.66      3.20 o 
  -5   3   2       66.86       62.61      2.31 o 
  -4   3   2      257.51      232.21      7.11 o 
  -3   3   2        2.60        2.64      0.55 o 
  -2   3   2       53.48       52.65      1.79 o 
  -1   3   2      834.28      857.87     33.28 o 
   0   3   2     2944.25     3132.63    107.81 o 
   1   3   2     1886.78     1961.72     56.37 o 
   2   3   2     2346.76     2622.26     69.18 o 
   3   3   2       31.22       36.08      1.84 o 
   4   3   2     1069.20     1225.78     32.89 o 
   5   3   2      758.54      865.55     23.50 o 
   6   3   2        3.49        1.57      1.21 o 
   7   3   2      100.38      104.68      3.77 o 
   8   3   2       13.33       10.96      1.59 o 
   9   3   2       52.91       58.99      3.50 o 
  10   3   2        0.16       -1.94      2.20 o 
  11   3   2        9.68       10.25      2.77 o 
  12   3   2        0.41        1.35      2.62 o 
  13   3   2        4.77        3.84      3.45 o 
  14   3   2        0.51        4.41      7.09 o 
 -14   4   2        6.39        8.06      4.69 o 
 -13   4   2        0.45       -1.68      3.28 o 
 -12   4   2       42.94       56.69      6.89 o 
 -11   4   2        0.09        5.28      2.07 o 
 -10   4   2        1.61        6.01      2.02 o 
  -9   4   2        1.24       -0.08      1.46 o 
  -8   4   2      209.79      189.65      6.05 o 
  -7   4   2      149.57      143.34      4.74 o 
  -6   4   2       18.54       14.94      1.43 o 
  -5   4   2       30.33       25.19      1.52 o 
  -4   4   2       54.67       55.80      2.24 o 
  -3   4   2      127.76      122.49      3.78 o 
  -2   4   2       65.87       82.47      2.69 o 
  -1   4   2      359.36      373.31     11.69 o 
   0   4   2      378.57      411.13     11.26 o 
   1   4   2      654.19      701.47     19.54 o 
   2   4   2      486.83      530.17     14.44 o 
   3   4   2      408.86      389.49     10.80 o 
   4   4   2     2305.65     2614.98     69.30 o 
   5   4   2      622.64      693.59     19.05 o 
   6   4   2      175.49      212.05      6.91 o 
   7   4   2      115.45      126.37      4.41 o 
   8   4   2        4.89        9.08      1.63 o 
   9   4   2      298.00      298.36     10.66 o 
  10   4   2       30.47       30.07      4.41 o 
  11   4   2        0.16       -0.01      2.48 o 
  12   4   2        0.66       -0.34      2.57 o 
  13   4   2        0.36        0.49      3.25 o 
 -14   5   2       17.71       32.83      6.42 o 
 -13   5   2        3.30        6.30      3.75 o 
 -12   5   2       20.97       25.18      4.01 o 
 -11   5   2       35.02       41.95      3.60 o 
 -10   5   2       38.06       47.25      3.55 o 
  -9   5   2      396.27      390.79     12.41 o 
  -8   5   2       35.99       30.64      2.26 o 
  -7   5   2      313.37      315.84     10.92 o 
  -6   5   2      151.58      133.62      4.43 o 
  -5   5   2      280.48      286.49      8.34 o 
  -4   5   2        5.37        7.69      1.26 o 
  -3   5   2     3358.96     3817.20    100.82 o 
  -2   5   2     1898.45     2306.18     61.16 o 
  -1   5   2      438.22      478.80     13.22 o 
   0   5   2      276.50      370.71     10.38 o 
   1   5   2      206.07      207.30      6.52 o 
   2   5   2     3102.67     3682.65     97.69 o 
   3   5   2      381.41      461.87     12.88 o 
   4   5   2       94.76       90.54      3.23 o 
   5   5   2        2.97        3.89      1.05 o 
   6   5   2       43.51       41.76      2.31 o 
   7   5   2       62.73       53.57      2.66 o 
   8   5   2        0.05       -1.74      1.74 o 
   9   5   2       15.44       18.89      2.88 o 
  10   5   2        0.35        2.11      2.77 o 
  11   5   2        1.43       -2.12      2.68 o 
  12   5   2        2.13       -1.68      3.24 o 
  13   5   2        0.01        4.24      3.95 o 
 -13   6   2       11.75       15.69      4.50 o 
 -12   6   2       58.22       83.72      6.49 o 
 -11   6   2       30.60       30.82      3.54 o 
 -10   6   2        0.92       -1.77      1.77 o 
  -9   6   2      121.28      113.48      5.11 o 
  -8   6   2      250.62      252.13      7.89 o 
  -7   6   2       87.84       84.79      3.39 o 
  -6   6   2        7.02        5.74      1.25 o 
  -5   6   2       10.29       12.86      1.36 o 
  -4   6   2       66.65       60.87      2.88 o 
  -3   6   2      623.14      711.21     19.52 o 
  -2   6   2       37.35       42.41      1.93 o 
  -1   6   2       61.46       78.65      2.85 o 
   0   6   2       31.24       32.86      1.82 o 
   1   6   2       40.72       35.65      1.77 o 
   2   6   2      196.68      238.61      8.35 o 
   3   6   2        4.80        2.95      1.23 o 
   4   6   2      167.59      154.71      5.00 o 
   5   6   2       37.22       41.08      2.43 o 
   6   6   2       42.79       39.00      3.17 o 
   7   6   2       18.98       19.88      2.36 o 
   8   6   2       31.32       27.88      2.80 o 
   9   6   2      113.77      106.50      5.68 o 
  10   6   2       31.47       28.50      4.34 o 
  11   6   2        0.00       -2.32      2.32 o 
  12   6   2        2.45        3.21      3.01 o 
  13   6   2        2.61       -0.61      5.17 o 
 -13   7   2        0.37       -4.32      4.40 o 
 -12   7   2       11.72       19.07      4.50 o 
 -11   7   2        1.81        0.82      3.04 o 
 -10   7   2        9.12        7.64      2.98 o 
  -9   7   2      201.83      197.36      7.73 o 
  -8   7   2      102.18       99.98      6.40 o 
  -7   7   2      295.41      267.29      8.28 o 
  -6   7   2       44.64       43.05      2.44 o 
  -5   7   2        0.09       -1.15      1.15 o 
  -4   7   2      254.21      250.45      7.59 o 
  -3   7   2       75.38       89.21      3.41 o 
  -2   7   2       25.70       30.35      1.89 o 
  -1   7   2      112.24      129.44      4.34 o 
   0   7   2       52.55       52.26      2.54 o 
   1   7   2        6.14        7.75      1.19 o 
   2   7   2      407.15      457.11     13.00 o 
   3   7   2        0.44        1.94      1.48 o 
   4   7   2        2.62       -0.22      1.09 o 
   5   7   2       61.96       63.75      2.87 o 
   6   7   2        0.07       -1.51      1.51 o 
   7   7   2       44.06       33.33      2.92 o 
   8   7   2       17.53       11.28      2.40 o 
   9   7   2        3.30        4.15      2.35 o 
  10   7   2       24.46       24.26      4.22 o 
  11   7   2       10.81       10.97      3.14 o 
  12   7   2        0.87       -0.21      3.43 o 
 -12   8   2        2.37        4.57      4.03 o 
 -11   8   2        5.03        6.75      3.39 o 
 -10   8   2       32.78       37.53      3.89 o 
  -9   8   2       26.94       33.00      4.78 o 
  -8   8   2        7.92        8.25      2.15 o 
  -7   8   2        1.69        3.04      1.99 o 
  -6   8   2       33.35       27.18      2.68 o 
  -5   8   2        0.30       -0.03      1.30 o 
  -4   8   2        8.01        7.13      1.43 o 
  -3   8   2       51.61       59.12      2.70 o 
  -2   8   2        9.85       12.56      1.62 o 
  -1   8   2      306.30      335.07      9.86 o 
   0   8   2      154.76      159.40      5.28 o 
   1   8   2        7.78        9.44      1.44 o 
   2   8   2      418.48      412.38     11.95 o 
   3   8   2       12.18       14.61      1.65 o 
   4   8   2      156.26      173.13      6.16 o 
   5   8   2      433.54      469.73     15.78 o 
   6   8   2      126.39      116.09      5.20 o 
   7   8   2        0.96        2.93      2.02 o 
   8   8   2       14.01        7.82      2.29 o 
   9   8   2        3.94        4.59      2.69 o 
  10   8   2       11.02        6.86      2.85 o 
  11   8   2        0.18       -2.81      2.81 o 
  12   8   2        9.71       15.73      6.05 o 
 -12   9   2       14.37        9.95      5.95 o 
 -11   9   2        0.66        3.19      3.49 o 
 -10   9   2        0.36       -2.51      2.94 o 
  -9   9   2        8.02        9.79      2.48 o 
  -8   9   2       64.71       69.10      4.16 o 
  -7   9   2        1.25        2.13      1.94 o 
  -6   9   2       39.95       33.54      2.97 o 
  -5   9   2       25.94       21.30      2.87 o 
  -4   9   2      546.30      565.40     18.74 o 
  -3   9   2        5.46        3.62      1.44 o 
  -2   9   2       32.73       34.11      2.38 o 
  -1   9   2        5.91        3.26      1.46 o 
   0   9   2        1.92        2.97      1.43 o 
   1   9   2      444.60      479.03     13.85 o 
   2   9   2      122.99      115.57      5.06 o 
   3   9   2      185.03      180.86      7.03 o 
   4   9   2        4.13        1.99      1.73 o 
   5   9   2       31.27       43.01      3.33 o 
   6   9   2       96.25       87.65      7.18 o 
   7   9   2        0.04        1.61      1.98 o 
   8   9   2        2.01        2.78      2.45 o 
   9   9   2       12.33       10.71      3.09 o 
  10   9   2        8.72       18.77      3.74 o 
  11   9   2        4.46        5.55      3.73 o 
 -11  10   2        0.74        2.41      4.91 o 
 -10  10   2       24.85       24.89      4.66 o 
  -9  10   2        7.60        3.80      3.24 o 
  -8  10   2        0.09       -0.84      2.08 o 
  -7  10   2        0.89       -1.92      1.92 o 
  -6  10   2      256.36      267.35      9.93 o 
  -5  10   2       38.26       37.49      3.30 o 
  -4  10   2        1.02        0.13      2.09 o 
  -3  10   2        4.34        4.74      1.93 o 
  -2  10   2        0.00       -1.76      1.76 o 
  -1  10   2      372.84      407.92     14.03 o 
   0  10   2      102.84      113.49      5.22 o 
   1  10   2      375.19      404.15     13.98 o 
   2  10   2      178.66      198.53      7.76 o 
   3  10   2      133.13      137.07      8.77 o 
   4  10   2       12.21        9.05      2.30 o 
   5  10   2       11.92       12.03      2.37 o 
   6  10   2        0.89       -1.30      2.19 o 
   7  10   2       88.14       93.26      5.90 o 
   8  10   2       61.93       49.45      4.93 o 
   9  10   2        1.84       -2.77      2.77 o 
  10  10   2        0.76        1.21      3.68 o 
 -10  11   2        2.87        0.22      6.66 o 
  -9  11   2       32.61       35.15      5.12 o 
  -8  11   2        3.38       -1.13      2.58 o 
  -7  11   2        5.42        6.02      2.31 o 
  -6  11   2       43.94       42.61      3.49 o 
  -5  11   2       69.88       64.15      4.06 o 
  -4  11   2        5.48        6.26      2.08 o 
  -3  11   2       12.21        6.93      2.10 o 
  -2  11   2       77.28       80.64      4.43 o 
  -1  11   2        0.11       -1.20      1.92 o 
   0  11   2       75.25       84.56      4.60 o 
   1  11   2       45.55       46.91      3.69 o 
   2  11   2       36.69       41.06      5.60 o 
   3  11   2        7.51        5.72      2.05 o 
   4  11   2        4.86        6.63      2.22 o 
   5  11   2        2.68        3.21      2.20 o 
   6  11   2       76.53       85.23      5.74 o 
   7  11   2       26.11       24.78      4.48 o 
   8  11   2        0.01       -1.18      3.41 o 
   9  11   2        0.33       -1.99      3.29 o 
  10  11   2        5.17       -2.39      8.23 o 
  -9  12   2       43.05       50.39      9.21 o 
  -8  12   2        0.00       -3.16      5.55 o 
  -7  12   2       17.86       25.68      4.32 o 
  -6  12   2       22.67       20.44      3.37 o 
  -5  12   2       26.33       23.64      3.00 o 
  -4  12   2        8.41       13.18      2.51 o 
  -3  12   2       34.34       35.13      3.36 o 
  -2  12   2       10.47       12.67      2.59 o 
  -1  12   2       10.67       10.80      2.97 o 
   0  12   2       72.40       67.65      4.24 o 
   1  12   2      120.04      136.93      6.30 o 
   2  12   2       22.24       15.76      3.78 o 
   3  12   2        5.18        1.11      2.74 o 
   4  12   2        4.34        4.47      2.43 o 
   5  12   2        1.83        2.11      3.50 o 
   6  12   2        3.62        4.69      3.00 o 
   7  12   2        5.16        8.69      3.50 o 
   8  12   2        1.02       -2.97      3.38 o 
  -7  13   2       32.46       23.87      7.25 o 
  -6  13   2       33.42       35.06      5.72 o 
  -5  13   2       16.76       15.81      3.84 o 
  -4  13   2      105.11      107.79      6.24 o 
  -3  13   2       47.37       44.23      3.93 o 
  -2  13   2        3.74        3.78      2.34 o 
  -1  13   2       25.30       25.37      3.15 o 
   0  13   2        8.38        9.21      2.51 o 
   1  13   2        1.14        0.70      2.28 o 
   2  13   2        2.14        0.26      3.20 o 
   3  13   2        2.57       -0.09      2.66 o 
   4  13   2       11.28       12.24      3.49 o 
   5  13   2        7.80        5.07      3.27 o 
   6  13   2        6.22        5.50      3.40 o 
   7  13   2       11.97       14.38      7.56 o 
  -5  14   2        4.30        0.84      7.35 o 
  -4  14   2        0.93       -2.94      4.04 o 
  -3  14   2        4.44        1.62      3.98 o 
  -2  14   2       19.24       23.71      4.50 o 
  -1  14   2       10.85       10.35      3.95 o 
   0  14   2        0.03       -3.19      3.19 o 
   1  14   2        0.02       -1.23      3.31 o 
   2  14   2       22.29       15.33      4.06 o 
   3  14   2        2.89        8.42      3.76 o 
   4  14   2       84.66      104.50      8.69 o 
   5  14   2       13.61       16.52      8.08 o 
  -1  15   2       28.62       30.60     13.87 o 
   0  15   2       19.58       15.15     11.54 o 
 -14   1   3        0.09       -3.63      3.79 o 
 -13   1   3       94.44      119.87      7.27 o 
 -12   1   3       11.32        5.26      5.11 o 
 -11   1   3        0.77       -2.13      2.53 o 
 -10   1   3        2.83       -2.50      2.50 o 
  -9   1   3       32.99       31.14      2.20 o 
  -8   1   3      421.75      424.46     12.09 o 
  -7   1   3       89.01       76.12      3.08 o 
  -6   1   3      335.48      317.29      8.91 o 
  -5   1   3     1567.09     1600.38     42.69 o 
  -4   1   3      102.38      109.51      3.29 o 
  -3   1   3       48.02       54.80      1.76 o 
  -2   1   3      136.52      136.00      4.82 o 
  -1   1   3      561.96      461.70     18.04 o 
   0   1   3     1363.78     1202.90     61.92 o 
   1   1   3     5894.15     6035.19    261.08 o 
   2   1   3      208.84      212.99      5.89 o 
   3   1   3      545.99      566.15     15.32 o 
   4   1   3       89.21      106.59      3.35 o 
   5   1   3        5.01       10.01      1.13 o 
   6   1   3        0.10       -0.91      0.91 o 
   7   1   3        5.08        4.12      1.24 o 
   8   1   3      103.48       97.64      6.16 o 
   9   1   3       25.95       29.82      3.46 o 
  10   1   3       17.36       21.73      3.21 o 
  11   1   3        2.45        6.72      2.76 o 
  12   1   3        0.24        1.37      2.45 o 
  13   1   3        4.51        7.54      3.49 o 
 -14   2   3       22.59       33.37      6.14 o 
 -13   2   3        4.89        5.88      3.34 o 
 -12   2   3       24.04       27.39      3.84 o 
 -11   2   3       25.43       22.56      3.39 o 
 -10   2   3       44.31       50.48      4.36 o 
  -9   2   3        0.26       -1.35      1.35 o 
  -8   2   3       81.05       80.50      3.14 o 
  -7   2   3        6.67        8.60      1.20 o 
  -6   2   3       16.76       14.51      1.23 o 
  -5   2   3      683.75      653.74     17.80 o 
  -4   2   3      125.55       90.20      2.85 o 
  -3   2   3      586.91      556.83     16.03 o 
  -2   2   3     1072.03      977.81     27.73 o 
  -1   2   3     1008.96      947.53     29.22 o 
   0   2   3      993.21      892.74     27.45 o 
   1   2   3        0.07       -0.08      0.48 o 
   2   2   3      763.27      802.04     21.48 o 
   3   2   3     1991.46     2119.44     56.26 o 
   4   2   3        8.20        7.29      1.03 o 
   5   2   3     1261.95     1392.34     37.27 o 
   6   2   3      588.84      661.85     18.23 o 
   7   2   3        0.74        1.22      1.33 o 
   8   2   3        0.07        2.62      1.93 o 
   9   2   3      113.03      105.65      8.72 o 
  10   2   3        0.34       -2.05      2.27 o 
  11   2   3      141.97      162.54      8.53 o 
  12   2   3        0.05       -0.46      3.11 o 
  13   2   3        0.55       -1.90      3.14 o 
 -14   3   3        0.06        0.21      4.88 o 
 -13   3   3       58.70       79.90      6.47 o 
 -12   3   3       21.90       33.31      5.38 o 
 -11   3   3        5.09        6.18      2.77 o 
 -10   3   3      184.62      176.15      8.60 o 
  -9   3   3       13.74       10.20      1.95 o 
  -8   3   3       42.14       48.58      2.46 o 
  -7   3   3      139.61      121.63      4.51 o 
  -6   3   3       17.93       19.81      1.46 o 
  -5   3   3       86.53       74.58      2.63 o 
  -4   3   3      151.14      124.37      3.81 o 
  -3   3   3       91.61       88.69      2.99 o 
  -2   3   3     2025.64     2210.51     58.52 o 
  -1   3   3      203.97      196.68      5.91 o 
   0   3   3      299.72      276.43      8.17 o 
   1   3   3      145.55      122.29      4.95 o 
   2   3   3     1330.77     1435.03     38.20 o 
   3   3   3        7.89        6.25      0.87 o 
   4   3   3     1605.91     1805.93     51.68 o 
   5   3   3      445.59      452.42     12.64 o 
   6   3   3      408.70      428.74     12.18 o 
   7   3   3        0.22       -0.18      1.47 o 
   8   3   3       20.42       18.11      2.84 o 
   9   3   3        0.59       -0.28      2.25 o 
  10   3   3        0.88       -1.90      2.76 o 
  11   3   3        7.44        7.62      2.81 o 
  12   3   3       13.87       19.97      4.33 o 
  13   3   3        3.83        0.01      3.53 o 
 -14   4   3        1.77       -1.68      4.10 o 
 -13   4   3       73.30       92.04      6.59 o 
 -12   4   3       79.59      108.41      8.75 o 
 -11   4   3        0.50       -2.43      2.43 o 
 -10   4   3       68.10       66.71      4.85 o 
  -9   4   3       61.08       56.68      3.30 o 
  -8   4   3      528.89      514.83     16.91 o 
  -7   4   3      345.63      346.25     10.05 o 
  -6   4   3       23.63       16.81      1.88 o 
  -5   4   3       23.95       21.06      1.47 o 
  -4   4   3       34.19       26.45      1.40 o 
  -3   4   3       95.78       94.97      3.04 o 
  -2   4   3     1523.16     1688.75     44.98 o 
  -1   4   3      458.94      496.44     13.53 o 
   0   4   3       72.06       76.89      3.39 o 
   1   4   3       29.62       36.21      1.48 o 
   2   4   3      466.17      537.06     14.61 o 
   3   4   3      431.60      490.44     13.53 o 
   4   4   3      139.73      121.79      3.94 o 
   5   4   3        9.69        9.46      1.18 o 
   6   4   3      611.63      662.48     23.28 o 
   7   4   3      126.81      134.08      5.44 o 
   8   4   3      126.42      137.59      6.94 o 
   9   4   3       17.31       11.03      2.72 o 
  10   4   3        0.87       -2.34      2.82 o 
  11   4   3       74.65       90.62      5.94 o 
  12   4   3        0.01       -2.86      2.86 o 
  13   4   3        1.80       -0.24      3.70 o 
 -14   5   3        0.00        5.75      5.42 o 
 -13   5   3        5.77        8.93      4.48 o 
 -12   5   3        4.85        1.62      3.13 o 
 -11   5   3       20.11       19.24      4.42 o 
 -10   5   3       50.33       53.68      5.79 o 
  -9   5   3        5.21        3.58      2.08 o 
  -8   5   3      156.93      143.63      6.78 o 
  -7   5   3      150.40      138.83      5.05 o 
  -6   5   3      155.00      152.44      4.94 o 
  -5   5   3       21.98       16.51      1.39 o 
  -4   5   3        0.01       -0.50      0.98 o 
  -3   5   3        2.06        3.10      0.76 o 
  -2   5   3        0.16        3.08      0.96 o 
  -1   5   3       57.27       67.32      2.46 o 
   0   5   3       31.85       32.64      1.51 o 
   1   5   3       72.50       66.58      2.41 o 
   2   5   3      858.67      989.24     26.66 o 
   3   5   3      113.71      119.34      3.90 o 
   4   5   3      407.47      417.63     11.78 o 
   5   5   3      186.90      201.28      6.68 o 
   6   5   3       57.32       53.84      3.01 o 
   7   5   3       90.64       93.29      4.29 o 
   8   5   3        2.09        0.65      2.34 o 
   9   5   3        8.08       10.27      3.49 o 
  10   5   3       49.91       46.63      5.19 o 
  11   5   3       20.75       20.67      4.44 o 
  12   5   3        0.58       -3.26      3.38 o 
 -13   6   3        0.43       -0.73      3.98 o 
 -12   6   3        6.77        1.85      3.33 o 
 -11   6   3       16.41       19.71      3.66 o 
 -10   6   3        1.15       -2.44      2.44 o 
  -9   6   3        8.78       10.43      2.52 o 
  -8   6   3       48.28       47.09      3.17 o 
  -7   6   3        4.63        1.42      1.60 o 
  -6   6   3      161.69      160.08      6.03 o 
  -5   6   3       42.83       36.91      2.20 o 
  -4   6   3       41.22       41.44      1.98 o 
  -3   6   3      171.67      207.45      6.26 o 
  -2   6   3      312.03      362.23     10.31 o 
  -1   6   3        0.01        1.62      0.96 o 
   0   6   3        1.19       -0.07      0.74 o 
   1   6   3       31.92       35.59      1.80 o 
   2   6   3       49.05       50.80      2.20 o 
   3   6   3        0.01       -0.85      0.85 o 
   4   6   3       28.26       25.70      2.04 o 
   5   6   3        0.33       -0.71      1.33 o 
   6   6   3       40.72       42.59      2.93 o 
   7   6   3      139.60      142.72      7.19 o 
   8   6   3       27.00       32.22      3.51 o 
   9   6   3       55.82       41.98      6.51 o 
  10   6   3       51.40       47.27      4.99 o 
  11   6   3        2.03        2.17      2.88 o 
  12   6   3        3.95       -2.15      3.21 o 
 -13   7   3        2.76        2.51      4.09 o 
 -12   7   3       77.56      110.72      7.35 o 
 -11   7   3        0.10       -3.30      3.30 o 
 -10   7   3        1.19       -2.57      2.57 o 
  -9   7   3       15.75        8.77      2.95 o 
  -8   7   3       30.04       32.95      4.63 o 
  -7   7   3       78.12       80.81      3.94 o 
  -6   7   3      138.36      139.36      5.55 o 
  -5   7   3        3.69        6.05      1.48 o 
  -4   7   3      207.82      219.17      7.25 o 
  -3   7   3        2.05        0.04      1.01 o 
  -2   7   3      857.83      956.01     26.13 o 
  -1   7   3      633.10      730.25     20.19 o 
   0   7   3      126.99      129.21      6.49 o 
   1   7   3      329.45      379.77     10.92 o 
   2   7   3       71.52       70.61      3.38 o 
   3   7   3      170.65      165.72      7.12 o 
   4   7   3       13.82       11.98      1.84 o 
   5   7   3       60.57       64.31      3.43 o 
   6   7   3       20.57       17.71      2.28 o 
   7   7   3       29.71       28.24      3.35 o 
   8   7   3        3.80        0.03      2.21 o 
   9   7   3       35.55       38.14      4.07 o 
  10   7   3        2.97        3.88      3.44 o 
  11   7   3        0.13       -2.55      2.85 o 
  12   7   3        6.32        6.27      7.62 o 
 -12   8   3        4.26        8.29      5.63 o 
 -11   8   3       10.31       13.71      4.64 o 
 -10   8   3        0.05       -2.53      2.53 o 
  -9   8   3        7.38        4.28      2.72 o 
  -8   8   3      274.37      247.43     11.49 o 
  -7   8   3       36.18       37.47      3.09 o 
  -6   8   3      232.68      205.41      7.72 o 
  -5   8   3       30.14       22.71      2.36 o 
  -4   8   3      141.98      127.64      5.21 o 
  -3   8   3       24.33       23.21      2.25 o 
  -2   8   3        3.02       -1.58      2.01 o 
  -1   8   3        8.98       11.79      2.35 o 
   0   8   3      155.70      172.88      6.57 o 
   1   8   3      141.70      128.12      5.86 o 
   2   8   3      370.54      391.24     13.22 o 
   3   8   3      489.22      528.73     19.01 o 
   4   8   3      101.51      101.17      4.63 o 
   5   8   3       32.02       37.67      3.02 o 
   6   8   3       26.22       30.67      4.43 o 
   7   8   3       71.19       75.56      5.00 o 
   8   8   3        6.50        6.51      2.59 o 
   9   8   3        1.98        4.12      2.67 o 
  10   8   3       11.90        7.50      3.07 o 
  11   8   3       32.04       29.05      4.55 o 
 -12   9   3        1.05       -4.74      6.75 o 
 -11   9   3        2.28       -4.12      4.12 o 
 -10   9   3        2.94        2.71      3.01 o 
  -9   9   3       10.68       13.66      3.96 o 
  -8   9   3       80.33       69.28      5.13 o 
  -7   9   3       23.03       17.78      2.76 o 
  -6   9   3      263.71      236.27      8.78 o 
  -5   9   3      253.00      236.61      8.73 o 
  -4   9   3        0.85        2.35      1.68 o 
  -3   9   3        8.61        5.68      1.68 o 
  -2   9   3       29.68       31.08      4.10 o 
  -1   9   3      135.64      135.40      5.62 o 
   0   9   3       38.22       39.12      3.35 o 
   1   9   3      270.07      280.84     10.05 o 
   2   9   3       30.90       28.83      2.72 o 
   3   9   3      117.79      105.96      5.73 o 
   4   9   3        3.65        6.12      2.64 o 
   5   9   3        1.48        0.49      2.17 o 
   6   9   3        3.99        1.44      2.28 o 
   7   9   3       39.32       41.30      4.12 o 
   8   9   3      103.00       90.59      5.82 o 
   9   9   3       25.34       20.44      3.60 o 
  10   9   3        0.76        1.58      3.37 o 
  11   9   3        4.12        9.05      5.34 o 
 -11  10   3        4.34       10.63      5.30 o 
 -10  10   3       14.62       18.20      4.15 o 
  -9  10   3       11.77       21.92      4.00 o 
  -8  10   3       26.17       29.17      4.73 o 
  -7  10   3        0.98       -2.60      2.60 o 
  -6  10   3      118.15      104.81      6.36 o 
  -5  10   3        9.12       10.58      2.24 o 
  -4  10   3        0.03       -1.68      1.71 o 
  -3  10   3      256.63      264.10      9.69 o 
  -2  10   3        5.50        3.22      1.91 o 
  -1  10   3        2.19       -1.74      1.74 o 
   0  10   3      351.92      367.74     12.85 o 
   1  10   3       92.88       87.15      4.47 o 
   2  10   3        8.28        7.33      2.12 o 
   3  10   3      207.66      209.64      8.16 o 
   4  10   3       32.91       26.51      3.52 o 
   5  10   3      119.86      115.56      7.79 o 
   6  10   3       40.44       32.83      3.99 o 
   7  10   3        0.57        5.06      2.56 o 
   8  10   3        1.18        4.31      3.05 o 
   9  10   3        0.00        0.77      3.32 o 
  10  10   3        7.61        8.01      4.92 o 
 -10  11   3        0.24        1.24      4.65 o 
  -9  11   3       14.20       13.48      4.04 o 
  -8  11   3        2.54       -0.52      3.35 o 
  -7  11   3       21.32       21.95      3.87 o 
  -6  11   3        2.12        0.73      2.69 o 
  -5  11   3       11.97        4.47      2.95 o 
  -4  11   3        7.87        7.87      2.39 o 
  -3  11   3      304.60      297.01     10.94 o 
  -2  11   3      390.23      393.14     13.78 o 
  -1  11   3       48.16       50.87      5.01 o 
   0  11   3      151.26      145.91      6.36 o 
   1  11   3       43.56       43.37      4.05 o 
   2  11   3       46.51       42.41      4.46 o 
   3  11   3        2.81        4.62      2.51 o 
   4  11   3        0.27       -2.98      2.98 o 
   5  11   3        5.57        2.99      2.48 o 
   6  11   3       37.46       34.07      4.83 o 
   7  11   3        7.57        3.98      3.43 o 
   8  11   3        5.12        8.35      3.51 o 
   9  11   3       11.95       16.01      5.24 o 
  -9  12   3        5.88       15.93      5.95 o 
  -8  12   3       22.48       18.20      4.92 o 
  -7  12   3        0.04        2.14      3.26 o 
  -6  12   3      108.72      109.80      7.02 o 
  -5  12   3       41.06       36.61      4.43 o 
  -4  12   3        3.76       10.09      3.21 o 
  -3  12   3       70.08       60.88      5.10 o 
  -2  12   3        2.82        7.85      3.00 o 
  -1  12   3        4.22        7.16      3.64 o 
   0  12   3       57.52       61.21      5.26 o 
   1  12   3        0.04       -0.03      2.68 o 
   2  12   3       49.74       58.82      5.16 o 
   3  12   3        0.22       -2.44      2.44 o 
   4  12   3        0.74       -1.04      3.03 o 
   5  12   3        6.08        0.67      3.01 o 
   6  12   3       59.02       54.18      6.71 o 
   7  12   3        0.06       -3.08      3.08 o 
   8  12   3        5.78        6.75      7.26 o 
  -8  13   3       21.06       36.68     15.01 o 
  -7  13   3        1.17        1.71      3.97 o 
  -6  13   3        0.04        3.11      3.60 o 
  -5  13   3        2.90        0.17      3.20 o 
  -4  13   3        6.06        6.61      3.33 o 
  -3  13   3        0.75       -0.19      2.84 o 
  -2  13   3        2.99        3.06      2.94 o 
  -1  13   3        9.25       12.30      4.92 o 
   0  13   3       40.39       47.34      5.08 o 
   1  13   3       13.82        6.95      3.36 o 
   2  13   3        0.02       -1.58      2.83 o 
   3  13   3        0.35        1.88      3.16 o 
   4  13   3       14.22       14.18      3.65 o 
   5  13   3        0.01       -3.04      3.04 o 
   6  13   3        1.49        1.54      3.56 o 
   7  13   3        3.20        0.40      4.75 o 
  -6  14   3       15.06       11.38      5.77 o 
  -5  14   3        2.30        1.51      8.15 o 
  -4  14   3        8.06        6.82      3.91 o 
  -3  14   3        0.08        1.52      3.60 o 
  -2  14   3       35.32       35.47      5.00 o 
  -1  14   3       43.85       57.05      6.17 o 
   0  14   3        2.30        0.27      3.53 o 
   1  14   3        7.04        9.19      3.86 o 
   2  14   3        0.42        2.13      3.40 o 
   3  14   3        6.20       10.13      4.14 o 
   4  14   3        2.48        2.06      9.68 o 
   5  14   3        5.41        3.58      5.49 o 
  -3  15   3       17.29        8.59      6.97 o 
  -2  15   3       31.62       33.04      6.40 o 
  -1  15   3        4.10        5.81      5.33 o 
   0  15   3        0.51       -2.73      8.59 o 
   1  15   3        0.18       -6.60      6.60 o 
   2  15   3        8.04       -2.82      5.45 o 
 -14   0   4        7.62        4.04      5.29 o 
 -13   0   4       16.05       24.68      5.44 o 
 -12   0   4       33.46       34.92      5.94 o 
 -11   0   4      146.45      149.66     27.19 o 
 -10   0   4       32.63       34.08      8.24 o 
  -9   0   4        0.01       -2.77      2.77 o 
  -8   0   4       19.26       27.25      4.16 o 
  -7   0   4      486.45      472.54     18.54 o 
  -6   0   4      242.80      237.84      9.65 o 
  -5   0   4      158.48      157.28      6.56 o 
  -4   0   4      329.51      279.51     10.96 o 
  -3   0   4      417.11      427.32     23.10 o 
  -2   0   4      155.11      133.67      5.99 o 
   1   0   4     1427.30     1537.80     57.63 o 
   2   0   4        9.13        9.75      1.47 o 
   3   0   4      583.30      631.39     24.06 o 
   4   0   4        9.44        6.74      1.00 o 
   5   0   4       17.13       18.09      1.83 o 
   6   0   4      361.31      331.84     19.30 o 
   7   0   4      265.99      282.02     17.04 o 
   8   0   4        8.64        7.92      7.51 o 
   9   0   4       48.08       44.60      5.96 o 
  10   0   4      153.11      154.69     11.46 o 
  11   0   4        9.96        7.64      4.00 o 
  12   0   4       63.01       74.38     20.48 o 
  13   0   4        5.21        5.17      5.03 o 
 -14   1   4        6.77       10.92      4.08 o 
 -13   1   4        7.76        4.14      3.26 o 
 -12   1   4       12.73        8.53      3.56 o 
 -11   1   4       14.80       12.77      3.03 o 
 -10   1   4      142.49      154.65      7.73 o 
  -9   1   4        9.50        2.86      2.79 o 
  -8   1   4       17.69       21.00      2.71 o 
  -7   1   4        9.11        5.22      1.06 o 
  -6   1   4      175.19      163.67      4.93 o 
  -5   1   4     1855.47     1977.96     52.67 o 
  -4   1   4     3151.98     3307.32     87.67 o 
  -3   1   4     1523.81     1692.51     63.15 o 
  -2   1   4       67.72       60.06      2.28 o 
  -1   1   4      159.17      140.72     11.16 o 
   0   1   4     4019.62     4162.88    216.75 o 
   1   1   4       39.79       52.81      2.87 o 
   2   1   4       15.07       13.98      1.25 o 
   3   1   4      310.22      320.83      8.83 o 
   4   1   4      133.59      127.26      3.90 o 
   5   1   4        0.59       -0.80      0.80 o 
   6   1   4      483.78      503.10     22.86 o 
   7   1   4      467.80      467.26     22.35 o 
   8   1   4      101.72       98.10      5.53 o 
   9   1   4       24.98       23.83      3.44 o 
  10   1   4      119.75      118.75      8.96 o 
  11   1   4       20.07       21.64      3.67 o 
  12   1   4        8.62       13.79      3.58 o 
  13   1   4        2.86        0.14      3.56 o 
 -14   2   4        7.44        4.65      3.83 o 
 -13   2   4        0.55        0.45      3.02 o 
 -12   2   4       75.24       90.20      5.89 o 
 -11   2   4       76.60       82.81      5.37 o 
 -10   2   4       22.41       24.64      3.83 o 
  -9   2   4      238.45      224.19     10.02 o 
  -8   2   4       12.54       14.22      2.55 o 
  -7   2   4       64.14       57.81      2.83 o 
  -6   2   4      400.80      409.54     11.46 o 
  -5   2   4       65.21       57.45      2.17 o 
  -4   2   4     1072.56     1084.75     29.05 o 
  -3   2   4      274.75      255.92      8.21 o 
  -2   2   4      157.52      149.20      5.32 o 
  -1   2   4      820.54      795.13     34.44 o 
   0   2   4      110.54       79.10      4.55 o 
   1   2   4      319.98      278.56     12.99 o 
   2   2   4       12.33       10.81      0.91 o 
   3   2   4      128.47      136.54      4.06 o 
   4   2   4      122.59      138.41      4.23 o 
   5   2   4        0.04       -1.00      1.01 o 
   6   2   4        8.18       11.01      2.25 o 
   7   2   4       65.61       61.35      4.11 o 
   8   2   4        1.14        0.94      2.06 o 
   9   2   4        1.32       -1.09      2.91 o 
  10   2   4        6.56        2.62      2.73 o 
  11   2   4       12.04       14.96      3.25 o 
  12   2   4       20.43       24.39      4.32 o 
 -14   3   4        8.09       12.28      4.24 o 
 -13   3   4       67.25       91.79      6.38 o 
 -12   3   4       27.95       32.06      4.16 o 
 -11   3   4      149.09      153.99      8.05 o 
 -10   3   4       53.60       61.11      4.53 o 
  -9   3   4        7.72        7.58      2.61 o 
  -8   3   4      159.36      131.67      8.52 o 
  -7   3   4      350.53      359.38     11.92 o 
  -6   3   4       52.91       44.41      1.96 o 
  -5   3   4      347.64      339.27     10.22 o 
  -4   3   4        0.12       -0.71      0.71 o 
  -3   3   4       30.93       38.81      1.59 o 
  -2   3   4      105.36      111.35      3.83 o 
  -1   3   4      159.92      145.24      4.86 o 
   0   3   4      227.69      227.29      7.34 o 
   1   3   4       50.64       52.30      2.10 o 
   2   3   4     3942.97     4356.45    122.98 o 
   3   3   4     1079.22     1196.72     32.03 o 
   4   3   4      210.73      206.33      7.04 o 
   5   3   4       57.67       59.29      2.87 o 
   6   3   4      184.24      177.49      8.02 o 
   7   3   4      347.63      357.31     14.91 o 
   8   3   4       18.42       19.40      3.17 o 
   9   3   4       38.87       32.76      3.69 o 
  10   3   4       27.50       13.71      5.70 o 
  11   3   4        0.42       -2.33      2.65 o 
  12   3   4        0.75       -2.25      3.15 o 
 -14   4   4        2.87        6.43      4.36 o 
 -13   4   4        2.78       -0.72      3.39 o 
 -12   4   4        0.17       -1.61      3.67 o 
 -11   4   4        3.11        2.07      2.56 o 
 -10   4   4        5.30        5.89      2.75 o 
  -9   4   4       52.77       47.96      4.31 o 
  -8   4   4      342.00      326.73     13.83 o 
  -7   4   4      102.61      103.79      4.30 o 
  -6   4   4      127.32      132.90      5.01 o 
  -5   4   4      242.75      232.52      6.86 o 
  -4   4   4       29.19       37.88      1.62 o 
  -3   4   4      490.22      463.37     12.75 o 
  -2   4   4      896.13     1033.10     27.60 o 
  -1   4   4       14.07       15.93      1.11 o 
   0   4   4      243.36      233.90      7.63 o 
   1   4   4       94.52       74.09      2.68 o 
   2   4   4       62.74       60.94      3.31 o 
   3   4   4      818.28      931.40     26.89 o 
   4   4   4        0.99        2.37      1.09 o 
   5   4   4       12.55        5.94      1.68 o 
   6   4   4      294.78      316.97     13.21 o 
   7   4   4      118.70      107.88      6.70 o 
   8   4   4      184.39      175.31      8.48 o 
   9   4   4       10.06        6.85      2.73 o 
  10   4   4       13.28       13.45      3.06 o 
  11   4   4        6.77        9.47      3.09 o 
  12   4   4        3.43        1.57      3.37 o 
 -13   5   4       53.84       71.22      6.29 o 
 -12   5   4        9.71       10.58      3.66 o 
 -11   5   4        0.00        2.55      2.76 o 
 -10   5   4        0.92       -2.25      2.25 o 
  -9   5   4      352.70      376.53     16.02 o 
  -8   5   4      577.16      546.33     22.13 o 
  -7   5   4        9.15       11.86      2.36 o 
  -6   5   4       23.47       23.15      2.10 o 
  -5   5   4        0.04        1.89      1.12 o 
  -4   5   4      556.21      548.56     16.16 o 
  -3   5   4      166.36      180.65      6.42 o 
  -2   5   4      430.82      483.10     13.29 o 
  -1   5   4      950.20     1168.69     31.33 o 
   0   5   4     1039.46     1224.83     32.83 o 
   1   5   4      255.74      288.90      8.23 o 
   2   5   4       23.41       28.25      2.29 o 
   3   5   4       89.50       93.11      3.78 o 
   4   5   4        0.99        0.02      1.19 o 
   5   5   4      417.13      448.79     18.03 o 
   6   5   4       30.09       31.06      3.29 o 
   7   5   4        5.61        5.61      2.42 o 
   8   5   4       16.07       17.59      3.08 o 
   9   5   4       10.17        7.43      2.66 o 
  10   5   4      102.94      101.71      6.71 o 
  11   5   4        8.87        8.97      3.19 o 
  12   5   4        0.21       -0.91      3.52 o 
 -13   6   4        1.17        2.36      4.49 o 
 -12   6   4       17.71       11.27      3.65 o 
 -11   6   4       34.23       39.98      4.37 o 
 -10   6   4        6.75       10.28      2.96 o 
  -9   6   4       28.97       21.54      4.77 o 
  -8   6   4      478.63      482.14     19.82 o 
  -7   6   4      450.75      416.18     17.26 o 
  -6   6   4       20.58       17.52      2.05 o 
  -5   6   4      173.62      169.89      6.25 o 
  -4   6   4       14.47       10.95      1.46 o 
  -3   6   4      625.14      660.71     21.03 o 
  -2   6   4       17.39       22.72      1.83 o 
  -1   6   4        6.33        4.82      1.10 o 
   0   6   4       19.48       19.18      1.75 o 
   1   6   4        5.57        7.08      1.29 o 
   2   6   4      164.78      174.80      6.35 o 
   3   6   4      813.05      906.82     28.62 o 
   4   6   4      141.27      159.54      6.68 o 
   5   6   4       29.35       27.90      3.12 o 
   6   6   4       55.29       48.61      4.23 o 
   7   6   4        4.78        3.31      2.19 o 
   8   6   4      197.32      195.44      9.37 o 
   9   6   4        3.34        4.95      2.43 o 
  10   6   4       43.15       40.07      4.40 o 
  11   6   4        3.16        5.80      3.63 o 
  12   6   4       13.02       15.07      7.41 o 
 -13   7   4       27.51       40.81      8.02 o 
 -12   7   4       21.98       26.47      4.70 o 
 -11   7   4        9.03        7.34      4.46 o 
 -10   7   4        0.00       -1.75      2.49 o 
  -9   7   4       20.33       15.76      3.11 o 
  -8   7   4      139.72      130.00      7.07 o 
  -7   7   4       38.19       36.29      3.86 o 
  -6   7   4       61.37       56.59      4.46 o 
  -5   7   4       69.40       60.45      3.17 o 
  -4   7   4       21.30       21.13      2.04 o 
  -3   7   4       32.78       37.14      2.59 o 
  -2   7   4        7.90        5.56      1.89 o 
  -1   7   4        1.16        2.60      1.33 o 
   0   7   4      137.49      114.56      4.65 o 
   1   7   4        0.23       -0.66      1.24 o 
   2   7   4      472.84      498.26     21.86 o 
   3   7   4      106.26      111.32      4.73 o 
   4   7   4        0.03        3.65      2.05 o 
   5   7   4       29.24       22.76      3.04 o 
   6   7   4       42.54       42.90      3.93 o 
   7   7   4       24.07       24.80      3.45 o 
   8   7   4        2.69       -1.32      2.65 o 
   9   7   4        4.12       -0.22      2.43 o 
  10   7   4        1.98        4.54      2.85 o 
  11   7   4       18.59       18.11      3.92 o 
 -12   8   4       19.41       25.77      4.90 o 
 -11   8   4        3.34        1.91      3.32 o 
 -10   8   4        6.33        8.92      3.30 o 
  -9   8   4       17.80       19.21      3.51 o 
  -8   8   4       16.64       20.28      3.30 o 
  -7   8   4       46.38       45.52      4.36 o 
  -6   8   4        1.42        1.75      3.58 o 
  -5   8   4        7.07        8.64      2.65 o 
  -4   8   4       44.80       35.10      2.72 o 
  -3   8   4        0.37        0.80      1.39 o 
  -2   8   4        0.79        2.39      1.46 o 
  -1   8   4       75.09       71.24      3.56 o 
   0   8   4        0.08        1.32      1.49 o 
   1   8   4       25.19       29.03      2.60 o 
   2   8   4      163.93      150.46      8.21 o 
   3   8   4        0.00        0.60      2.52 o 
   4   8   4       12.75       19.58      3.06 o 
   5   8   4        3.55        7.25      2.44 o 
   6   8   4       35.67       27.81      3.62 o 
   7   8   4       12.46       10.52      2.81 o 
   8   8   4        0.07        1.46      3.12 o 
   9   8   4        0.06        2.19      2.71 o 
  10   8   4        0.43        1.29      3.25 o 
 -11   9   4       10.08        9.18      3.99 o 
 -10   9   4       27.80       34.86      4.44 o 
  -9   9   4        1.37        1.69      2.68 o 
  -8   9   4        7.20        6.44      2.80 o 
  -7   9   4       11.41        9.06      2.88 o 
  -6   9   4        0.09        0.17      2.44 o 
  -5   9   4      189.82      182.48      8.92 o 
  -4   9   4        1.66        3.26      2.42 o 
  -3   9   4       19.48       23.86      3.34 o 
  -2   9   4      112.69      106.71      7.17 o 
  -1   9   4      104.20       90.67      5.72 o 
   0   9   4      420.56      431.16     18.04 o 
   1   9   4        1.47        3.19      2.49 o 
   2   9   4      225.82      211.21      9.92 o 
   3   9   4      257.92      282.23     12.50 o 
   4   9   4       36.60       33.61      9.27 o 
   5   9   4        1.03       -2.03      2.03 o 
   6   9   4       18.94       17.32      3.12 o 
   7   9   4        2.92        3.35      2.47 o 
   8   9   4        6.35        7.32      3.78 o 
   9   9   4        2.36        2.06      3.21 o 
  10   9   4        0.05       -0.31      3.84 o 
 -11  10   4       12.61        6.46      6.21 o 
 -10  10   4        8.68       11.36      3.92 o 
  -9  10   4        0.02       -2.80      2.80 o 
  -8  10   4       51.42       55.47      5.04 o 
  -7  10   4        0.03       -2.20      2.20 o 
  -6  10   4       36.91       32.33      3.86 o 
  -5  10   4       49.21       55.75      4.68 o 
  -4  10   4        0.17        0.78      2.34 o 
  -3  10   4       80.32       81.29      5.38 o 
  -2  10   4        0.00       -1.64      2.17 o 
  -1  10   4       78.34       79.82      5.43 o 
   0  10   4        0.79       -1.84      3.25 o 
   1  10   4       69.64       64.53      4.97 o 
   2  10   4       25.12       33.71      3.83 o 
   3  10   4       84.59       88.72      5.61 o 
   4  10   4        0.01       -2.08      2.08 o 
   5  10   4        2.31       -0.08      4.91 o 
   6  10   4        7.72       10.79      2.92 o 
   7  10   4       26.28       22.56      3.69 o 
   8  10   4        0.03       -2.91      2.91 o 
   9  10   4       12.02        9.90      4.11 o 
 -10  11   4        0.26        2.31      5.66 o 
  -9  11   4       17.11       15.33      4.04 o 
  -8  11   4        4.26        3.74      4.11 o 
  -7  11   4       18.59       17.88      3.75 o 
  -6  11   4        4.98        5.97      4.30 o 
  -5  11   4      194.15      170.88      8.89 o 
  -4  11   4       97.89       85.17      5.77 o 
  -3  11   4       14.28       11.14      3.05 o 
  -2  11   4        0.30        1.78      2.60 o 
  -1  11   4       13.67       12.74      3.01 o 
   0  11   4       15.12       20.76      3.49 o 
   1  11   4        0.23       -1.22      2.32 o 
   2  11   4       23.40       26.23      3.82 o 
   3  11   4       13.86       14.12      3.02 o 
   4  11   4       30.37       25.58      3.60 o 
   5  11   4       22.59       21.57      3.45 o 
   6  11   4        4.89        1.52      3.90 o 
   7  11   4       29.24       32.26      5.38 o 
   8  11   4       49.98       44.78      6.18 o 
  -9  12   4        0.21       -4.10      7.29 o 
  -8  12   4        3.70       -0.39      3.70 o 
  -7  12   4        0.15       -1.40      3.20 o 
  -6  12   4        0.00       -2.61      2.93 o 
  -5  12   4        4.10        0.98      2.81 o 
  -4  12   4       13.55        8.45      3.08 o 
  -3  12   4        0.23        1.16      2.74 o 
  -2  12   4        4.67        3.80      2.83 o 
  -1  12   4       45.57       46.42      4.86 o 
   0  12   4      131.33      140.12      7.97 o 
   1  12   4        5.45        3.27      2.93 o 
   2  12   4       42.38       49.55      5.64 o 
   3  12   4        8.42        8.30      2.98 o 
   4  12   4        4.04        1.97      2.60 o 
   5  12   4        0.01        1.67      3.01 o 
   6  12   4        7.72       10.13      3.54 o 
   7  12   4       14.04       12.40      4.96 o 
  -7  13   4        3.10       10.83      5.36 o 
  -6  13   4        1.54        2.43      3.65 o 
  -5  13   4        0.29       -0.39      3.44 o 
  -4  13   4       10.93       22.21      4.35 o 
  -3  13   4        9.83       11.15      4.32 o 
  -2  13   4       80.07       84.47      6.40 o 
  -1  13   4      162.51      167.48     10.40 o 
   0  13   4        0.20        2.62      3.43 o 
   1  13   4       29.41       28.54      4.28 o 
   2  13   4       31.82       30.88      4.34 o 
   3  13   4        0.99        2.15      3.08 o 
   4  13   4        0.14        2.48      3.24 o 
   5  13   4        3.70        8.64      3.69 o 
   6  13   4        0.41        3.49      4.52 o 
  -5  14   4        3.73        0.41      4.96 o 
  -4  14   4        1.10        4.30      4.86 o 
  -3  14   4        0.79       -0.01      3.76 o 
  -2  14   4       23.49       34.52      4.98 o 
  -1  14   4       14.98       18.40      4.61 o 
   0  14   4       30.92       29.53      4.95 o 
   1  14   4        0.69       -3.42      3.42 o 
   2  14   4        3.37        3.74      3.71 o 
   3  14   4       53.40       62.78      8.16 o 
   4  14   4        0.74       -3.30      7.63 o 
 -14   1   5        2.90        4.02      3.61 o 
 -13   1   5        0.14       -0.53      2.94 o 
 -12   1   5       29.27       33.89      4.03 o 
 -11   1   5       57.43       58.11      4.82 o 
 -10   1   5       44.76       42.58      4.02 o 
  -9   1   5        4.07        1.91      2.19 o 
  -8   1   5       12.67       10.82      2.46 o 
  -7   1   5       50.79       44.13      3.13 o 
  -6   1   5       88.39       81.27      4.06 o 
  -5   1   5       29.59       28.53      1.75 o 
  -4   1   5     1037.74     1074.80     36.28 o 
  -3   1   5     1451.46     1506.52     50.35 o 
  -2   1   5       20.60       20.33      1.97 o 
  -1   1   5      106.86      105.97      6.10 o 
   0   1   5       51.05       45.23      7.55 o 
   1   1   5       78.43       63.85      2.86 o 
   2   1   5      300.25      315.91     13.99 o 
   3   1   5      264.96      289.82     10.26 o 
   4   1   5       42.98       48.14      2.89 o 
   5   1   5       73.01       58.99      4.33 o 
   6   1   5      155.85      166.85      7.68 o 
   7   1   5       38.98       42.09      4.31 o 
   8   1   5       17.12       14.17      2.89 o 
   9   1   5        0.41        0.92      2.99 o 
  10   1   5       45.46       49.15      5.51 o 
  11   1   5        3.86        7.53      3.26 o 
  12   1   5        4.13        6.48      3.46 o 
 -14   2   5        0.70        0.78      3.67 o 
 -13   2   5        0.51       -2.86      2.86 o 
 -12   2   5       10.99       15.12      5.47 o 
 -11   2   5      127.10      123.95      6.88 o 
 -10   2   5       27.92       27.86      3.58 o 
  -9   2   5        5.19        5.51      2.45 o 
  -8   2   5       60.02       54.70      3.82 o 
  -7   2   5       66.24       53.53      3.63 o 
  -6   2   5      162.48      161.27      7.09 o 
  -5   2   5        6.72       10.70      1.26 o 
  -4   2   5        1.39        0.13      0.66 o 
  -3   2   5      564.10      607.83     20.61 o 
  -2   2   5      163.20      149.27     10.12 o 
  -1   2   5      117.49      104.51      6.38 o 
   0   2   5      307.95      245.65     14.80 o 
   1   2   5       48.25       45.47      3.57 o 
   2   2   5      183.30      150.44      5.55 o 
   3   2   5      115.91      137.25      6.85 o 
   4   2   5      138.53      138.59      7.26 o 
   5   2   5       80.21       81.05      4.37 o 
   6   2   5      291.55      293.60     12.37 o 
   7   2   5       41.75       41.45      3.63 o 
   8   2   5        3.71       -0.50      2.55 o 
   9   2   5        2.41       -0.98      2.65 o 
  10   2   5       95.25       97.70      6.19 o 
  11   2   5        2.24        2.93      3.04 o 
  12   2   5        1.69       -0.24      3.65 o 
 -14   3   5        0.00       -0.18      3.83 o 
 -13   3   5        0.17       -2.14      3.31 o 
 -12   3   5       32.83       37.45      4.20 o 
 -11   3   5        9.89        8.26      2.86 o 
 -10   3   5        6.79        9.44      2.83 o 
  -9   3   5        2.32        2.33      2.44 o 
  -8   3   5      257.11      248.60     10.87 o 
  -7   3   5       75.65       63.24      3.92 o 
  -6   3   5       64.25       53.86      3.37 o 
  -5   3   5       16.89       25.74      2.57 o 
  -4   3   5      325.18      332.50     10.70 o 
  -3   3   5       92.64      112.10      3.91 o 
  -2   3   5       98.50       89.90      4.61 o 
  -1   3   5      198.10      185.92      7.07 o 
   0   3   5      852.61      820.10     27.66 o 
   1   3   5      147.94      151.71      6.41 o 
   2   3   5      187.15      185.06      6.79 o 
   3   3   5      209.95      247.73     11.37 o 
   4   3   5      137.51      144.28      6.48 o 
   5   3   5       18.19       19.28      2.85 o 
   6   3   5       96.43      102.46      5.47 o 
   7   3   5        9.30       10.74      2.61 o 
   8   3   5      108.01      111.01      6.28 o 
   9   3   5        2.96        0.79      2.30 o 
  10   3   5       17.44       14.55      3.96 o 
  11   3   5        1.38       -0.60      2.89 o 
  12   3   5       16.46       15.99      4.34 o 
 -13   4   5        2.12        6.91      3.68 o 
 -12   4   5        9.83       16.88      3.93 o 
 -11   4   5      187.62      217.10     10.41 o 
 -10   4   5       57.48       52.62      4.75 o 
  -9   4   5      264.84      242.53     10.90 o 
  -8   4   5      300.72      290.17     12.48 o 
  -7   4   5      251.94      235.16     10.22 o 
  -6   4   5      233.38      212.70      9.22 o 
  -5   4   5        0.13       -0.86      1.46 o 
  -4   4   5      114.18      112.67      4.54 o 
  -3   4   5        7.22        5.73      0.83 o 
  -2   4   5       75.44       81.55      3.08 o 
  -1   4   5      614.88      696.80     21.71 o 
   0   4   5      150.10      160.53      5.48 o 
   1   4   5      387.71      412.27     13.04 o 
   2   4   5      242.97      244.61      9.96 o 
   3   4   5       19.54       24.19      2.40 o 
   4   4   5      311.42      348.91     14.17 o 
   5   4   5      499.62      553.06     21.81 o 
   6   4   5       42.02       37.67      5.83 o 
   7   4   5        0.95       -0.67      2.05 o 
   8   4   5       12.27       10.39      3.08 o 
   9   4   5        0.71        2.44      2.93 o 
  10   4   5        1.73        3.76      4.08 o 
  11   4   5        8.31        4.97      3.77 o 
 -13   5   5       13.94       18.95      4.27 o 
 -12   5   5        3.83        0.41      3.70 o 
 -11   5   5       17.63       24.46      3.64 o 
 -10   5   5       25.98       26.76      3.64 o 
  -9   5   5        6.81        6.85      2.63 o 
  -8   5   5       64.11       59.67      4.51 o 
  -7   5   5       76.83       67.71      4.38 o 
  -6   5   5        5.39        3.02      2.05 o 
  -5   5   5       65.64       59.56      4.66 o 
  -4   5   5       71.76       74.54      4.02 o 
  -3   5   5        0.79        1.64      1.01 o 
  -2   5   5        6.34        7.94      1.65 o 
  -1   5   5       12.76       16.29      1.31 o 
   0   5   5        3.21        2.61      1.04 o 
   1   5   5       11.29       15.08      2.21 o 
   2   5   5        4.80        3.63      1.60 o 
   3   5   5       24.74       25.45      2.69 o 
   4   5   5       15.56       17.85      2.55 o 
   5   5   5      135.97      126.95      6.98 o 
   6   5   5      129.02      134.86     10.16 o 
   7   5   5       27.30       22.75      3.19 o 
   8   5   5        0.35       -2.06      2.06 o 
   9   5   5       35.23       26.97      3.62 o 
  10   5   5        0.00       -2.46      2.46 o 
  11   5   5        1.22       -1.04      2.99 o 
 -13   6   5        1.69        3.08      4.32 o 
 -12   6   5        0.09       -2.96      2.96 o 
 -11   6   5       13.17       13.54      3.29 o 
 -10   6   5        1.03        1.98      2.58 o 
  -9   6   5       16.30       16.34      3.10 o 
  -8   6   5       34.17       36.04      3.88 o 
  -7   6   5      186.66      153.57      7.59 o 
  -6   6   5       65.45       65.69      4.26 o 
  -5   6   5      296.63      292.44     12.31 o 
  -4   6   5       86.09       89.00      4.80 o 
  -3   6   5       14.21       14.13      2.21 o 
  -2   6   5        0.10       -1.57      1.57 o 
  -1   6   5      140.12      158.00      7.22 o 
   0   6   5       70.19       84.75      4.64 o 
   1   6   5      122.80      138.55     10.35 o 
   2   6   5        0.00       -0.50      1.56 o 
   3   6   5       57.83       49.98      5.03 o 
   4   6   5        2.51        1.94      1.97 o 
   5   6   5       42.22       36.16      3.42 o 
   6   6   5        9.79        5.14      2.37 o 
   7   6   5        5.73        1.60      3.31 o 
   8   6   5        4.41        6.19      3.68 o 
   9   6   5        9.12        9.27      3.68 o 
  10   6   5        3.90       -0.39      2.86 o 
  11   6   5       18.65       18.43      4.00 o 
 -12   7   5        0.01        2.23      3.59 o 
 -11   7   5       68.76       76.43      5.80 o 
 -10   7   5       27.32       35.18      4.89 o 
  -9   7   5        0.05       -2.25      2.25 o 
  -8   7   5      102.94      104.57      6.06 o 
  -7   7   5       37.69       37.41      3.85 o 
  -6   7   5        5.67        2.29      2.46 o 
  -5   7   5       24.75       25.66      3.19 o 
  -4   7   5       44.58       42.20      3.62 o 
  -3   7   5       99.42       93.05      5.35 o 
  -2   7   5      136.45      150.69      7.64 o 
  -1   7   5       41.56       38.89      3.44 o 
   0   7   5       73.23       74.89      4.61 o 
   1   7   5       12.00       11.33      2.31 o 
   2   7   5       25.28       21.34      2.82 o 
   3   7   5      300.31      333.68     14.06 o 
   4   7   5      238.93      210.24      9.62 o 
   5   7   5       25.56       25.01      4.36 o 
   6   7   5       42.37       42.02      4.05 o 
   7   7   5       63.16       65.23      4.82 o 
   8   7   5       49.65       40.07      4.16 o 
   9   7   5       16.50        9.46      2.85 o 
  10   7   5        0.48       -1.21      2.71 o 
 -12   8   5       11.38        9.39      6.05 o 
 -11   8   5       11.51        8.69      4.21 o 
 -10   8   5        5.45        6.90      3.08 o 
  -9   8   5        4.31        1.68      2.51 o 
  -8   8   5        9.96       10.63      2.95 o 
  -7   8   5      307.95      278.61     12.45 o 
  -6   8   5       63.69       61.41      4.65 o 
  -5   8   5       56.95       55.26      4.37 o 
  -4   8   5       36.85       30.53      3.39 o 
  -3   8   5       12.13       16.06      2.86 o 
  -2   8   5        0.27       -1.48      2.10 o 
  -1   8   5       31.34       32.52      3.56 o 
   0   8   5        1.92        2.41      2.16 o 
   1   8   5        2.72        3.65      2.28 o 
   2   8   5      378.13      397.10     25.09 o 
   3   8   5      277.12      277.61     12.25 o 
   4   8   5       51.01       50.40      4.22 o 
   5   8   5       93.81       86.46      9.82 o 
   6   8   5       13.54       13.84      2.88 o 
   7   8   5       18.08       17.43      4.66 o 
   8   8   5        0.08       -0.26      2.80 o 
   9   8   5        6.14        5.65      3.40 o 
  10   8   5        0.02        2.15      3.52 o 
 -11   9   5        0.05       -3.25      3.25 o 
 -10   9   5        0.00       -3.17      3.17 o 
  -9   9   5        4.46        7.59      3.12 o 
  -8   9   5        3.57        2.24      2.66 o 
  -7   9   5       36.30       34.27      4.07 o 
  -6   9   5       41.49       50.42      4.66 o 
  -5   9   5       75.36       81.45      5.23 o 
  -4   9   5      106.45       85.32      5.33 o 
  -3   9   5       50.16       43.48      6.18 o 
  -2   9   5        0.66       -1.47      2.19 o 
  -1   9   5       33.92       28.67      8.47 o 
   0   9   5       58.39       63.58      4.78 o 
   1   9   5      188.50      187.42      9.16 o 
   2   9   5       57.02       54.71      4.29 o 
   3   9   5      102.84       91.09      6.33 o 
   4   9   5        2.40        3.12      2.52 o 
   5   9   5       24.67       24.02      3.40 o 
   6   9   5       26.27       26.94      3.70 o 
   7   9   5        8.59        6.50      2.80 o 
   8   9   5       12.72       12.05      3.32 o 
   9   9   5       20.21       19.49      7.61 o 
 -10  10   5        2.01        2.32      3.51 o 
  -9  10   5        6.08        8.56      3.48 o 
  -8  10   5       52.94       54.59      6.38 o 
  -7  10   5        6.15        6.24      2.92 o 
  -6  10   5       18.87       16.53      3.36 o 
  -5  10   5       80.17       71.79      5.44 o 
  -4  10   5        2.44        3.29      2.49 o 
  -3  10   5       88.83       72.85      5.28 o 
  -2  10   5        5.88        8.16      2.84 o 
  -1  10   5      177.13      185.61      9.24 o 
   0  10   5        3.45        5.43      2.65 o 
   1  10   5       41.56       36.50      4.49 o 
   2  10   5      104.02       91.22      6.12 o 
   3  10   5      121.60      124.67     11.83 o 
   4  10   5        2.26        1.42      2.35 o 
   5  10   5        2.07       -2.92      2.92 o 
   6  10   5        3.36        3.52      2.81 o 
   7  10   5        8.05        6.48      2.94 o 
   8  10   5        0.06       -2.91      2.91 o 
  -9  11   5        8.32        9.17      3.79 o 
  -8  11   5        0.01       -3.15      3.15 o 
  -7  11   5       41.86       42.76      4.96 o 
  -6  11   5        0.10        0.25      2.71 o 
  -5  11   5       25.54       23.43      5.53 o 
  -4  11   5       12.22       14.79      3.26 o 
  -3  11   5        4.37        5.75      2.72 o 
  -2  11   5        1.50        1.04      2.69 o 
  -1  11   5      161.06      165.62     10.44 o 
   0  11   5       10.90       13.00      6.45 o 
   1  11   5      107.79      107.14      6.66 o 
   2  11   5       41.82       39.30      4.45 o 
   3  11   5        0.13        2.56      2.56 o 
   4  11   5       11.09       13.08      3.30 o 
   5  11   5        1.93       -1.64      2.70 o 
   6  11   5        5.24        1.28      3.57 o 
   7  11   5       18.71       26.33     13.83 o 
  -8  12   5        0.02        0.92      5.00 o 
  -7  12   5        1.02       -2.15      3.35 o 
  -6  12   5        0.92        0.60      4.18 o 
  -5  12   5       61.98       67.12      5.48 o 
  -4  12   5       36.68       38.64      4.45 o 
  -3  12   5        0.07        2.51      2.84 o 
  -2  12   5        4.35        7.21      3.13 o 
  -1  12   5       38.42       41.46      4.72 o 
   0  12   5        0.07       -2.55      2.55 o 
   1  12   5        5.58        3.38      2.71 o 
   2  12   5        0.60        1.85      2.90 o 
   3  12   5        0.22       -2.66      2.66 o 
   4  12   5        1.48       -1.20      2.50 o 
   5  12   5        0.14       -2.35      3.15 o 
   6  12   5       26.97       32.43      5.16 o 
  -6  13   5       11.57       16.30      6.45 o 
  -5  13   5        8.99        8.42      3.78 o 
  -4  13   5       35.73       28.32      4.44 o 
  -3  13   5       14.76       11.15      3.66 o 
  -2  13   5        0.22       -4.47      4.47 o 
  -1  13   5        1.24        9.43      3.41 o 
   0  13   5       40.03       48.07      5.41 o 
   1  13   5       77.10       79.21      7.08 o 
   2  13   5        5.53        0.94      3.48 o 
   3  13   5        0.36        4.06      3.79 o 
   4  13   5       13.81        8.69      3.77 o 
  -4  14   5        1.09        8.84      7.66 o 
  -3  14   5        6.29        6.11      4.63 o 
  -2  14   5        9.50       11.30      5.17 o 
  -1  14   5       23.26       38.43      8.80 o 
   0  14   5       25.04       32.77     10.57 o 
   1  14   5        6.72        6.18      5.08 o 
   2  14   5        3.64        9.78      7.66 o 
 -14   0   6        7.16        9.74      5.85 o 
 -13   0   6        2.92        4.92      4.55 o 
 -12   0   6       31.57       31.09     10.17 o 
 -11   0   6       44.32       37.55      5.93 o 
 -10   0   6      131.88      102.83      8.29 o 
  -9   0   6      304.35      273.36     16.69 o 
  -8   0   6       26.46       18.06      3.83 o 
  -7   0   6      527.91      506.74     28.34 o 
  -6   0   6      349.50      298.98     17.03 o 
  -5   0   6     1186.46     1121.27     60.14 o 
  -4   0   6       12.72       12.75      1.92 o 
  -3   0   6      108.86       97.89      4.39 o 
   2   0   6       16.69       12.16      1.50 o 
   3   0   6        0.05       -1.53      1.53 o 
   4   0   6       51.07       51.97      4.50 o 
   5   0   6       86.09       75.10      6.04 o 
   6   0   6       13.49       14.51      3.73 o 
   7   0   6      250.43      251.10     22.26 o 
   8   0   6       80.27       69.61      6.87 o 
   9   0   6        4.28        4.25      4.06 o 
  10   0   6       51.31       52.62      7.67 o 
  11   0   6        9.11        7.66      5.37 o 
 -14   1   6        3.47        2.75      3.87 o 
 -13   1   6        2.28        7.64      3.50 o 
 -12   1   6       48.89       60.74      4.96 o 
 -11   1   6       13.71       15.20      4.05 o 
 -10   1   6      169.41      157.58      7.84 o 
  -9   1   6       41.70       44.38      4.00 o 
  -8   1   6      303.60      260.38     11.14 o 
  -7   1   6        4.21        4.77      1.91 o 
  -6   1   6      197.64      197.24      8.35 o 
  -5   1   6      622.51      619.32     23.84 o 
  -4   1   6       20.57       24.23      1.53 o 
  -3   1   6      183.60      159.15      5.79 o 
  -2   1   6     3245.47     3341.14    176.18 o 
  -1   1   6      590.90      613.72     42.86 o 
   0   1   6        7.67        9.66      2.68 o 
   1   1   6     1258.78     1192.00     44.42 o 
   2   1   6        4.41        7.82      1.36 o 
   3   1   6       51.16       48.02      2.74 o 
   4   1   6       33.27       27.14      2.40 o 
   5   1   6        2.92        3.13      1.82 o 
   6   1   6       62.79       67.73      4.27 o 
   7   1   6        5.59        4.75      2.44 o 
   8   1   6      210.28      204.50      9.56 o 
   9   1   6       49.45       37.75      5.17 o 
  10   1   6        3.38        2.76      2.85 o 
  11   1   6       60.29       59.94      5.74 o 
 -13   2   6        1.47        1.47      3.25 o 
 -12   2   6        1.57        2.52      2.83 o 
 -11   2   6        0.15        2.16      3.42 o 
 -10   2   6      139.58      124.92      6.70 o 
  -9   2   6      103.54       97.44      5.50 o 
  -8   2   6      112.95       93.28      5.19 o 
  -7   2   6        0.74        1.09      1.79 o 
  -6   2   6       52.53       47.37      3.43 o 
  -5   2   6        0.06        0.86      1.29 o 
  -4   2   6      483.27      471.71     18.22 o 
  -3   2   6     1012.33     1048.89     39.51 o 
  -2   2   6      601.98      597.60     31.36 o 
  -1   2   6       19.32       20.40      2.41 o 
   0   2   6      520.86      494.89     26.78 o 
   1   2   6      365.93      304.69     18.28 o 
   2   2   6      627.89      652.61     33.31 o 
   3   2   6       27.09       33.08      2.32 o 
   4   2   6       69.84       82.17     15.32 o 
   5   2   6       26.22       22.09      2.57 o 
   6   2   6       17.61       14.45      2.58 o 
   7   2   6        2.45        0.77      2.41 o 
   8   2   6       53.46       57.52      4.64 o 
   9   2   6       42.38       44.42      4.63 o 
  10   2   6        0.18       -0.64      2.83 o 
  11   2   6        4.62        5.16      3.54 o 
 -13   3   6        1.34       -1.83      3.48 o 
 -12   3   6       20.31       22.46      3.68 o 
 -11   3   6       28.01       28.99      3.75 o 
 -10   3   6        9.88        5.81      2.69 o 
  -9   3   6       27.94       23.18      3.33 o 
  -8   3   6      303.43      272.69     11.68 o 
  -7   3   6      217.58      195.47      8.62 o 
  -6   3   6      347.96      304.26     12.48 o 
  -5   3   6      115.65      118.04      5.50 o 
  -4   3   6      136.88      117.93      5.22 o 
  -3   3   6       31.07       42.17      2.40 o 
  -2   3   6       37.72       23.66      2.57 o 
  -1   3   6        4.83        4.19      0.97 o 
   0   3   6       91.35       62.48      4.66 o 
   1   3   6      717.43      799.90     37.22 o 
   2   3   6       26.52       27.90      2.16 o 
   3   3   6      169.72      171.88      7.32 o 
   4   3   6        1.71        3.19      1.67 o 
   5   3   6       57.28       62.50      3.92 o 
   6   3   6       56.67       46.61      4.76 o 
   7   3   6       64.82       61.96      6.22 o 
   8   3   6       24.89       13.37      2.96 o 
   9   3   6        0.19       -1.30      2.76 o 
  10   3   6        4.39       -0.12      3.15 o 
  11   3   6       19.34       18.17      4.80 o 
 -13   4   6        1.25        4.04      3.64 o 
 -12   4   6        8.50       12.70      3.68 o 
 -11   4   6        2.66        3.70      2.82 o 
 -10   4   6        2.73       -2.39      2.39 o 
  -9   4   6      104.60       94.40      5.57 o 
  -8   4   6       40.32       35.13      3.58 o 
  -7   4   6      402.94      367.49     17.15 o 
  -6   4   6      247.61      252.72     10.70 o 
  -5   4   6      163.68      147.34      6.67 o 
  -4   4   6       53.98       58.95      3.30 o 
  -3   4   6      129.87      132.68      5.83 o 
  -2   4   6      760.97      902.71     34.34 o 
  -1   4   6      368.27      362.28     14.21 o 
   0   4   6      151.96      177.52      7.42 o 
   1   4   6        0.79       -0.80      1.27 o 
   2   4   6      758.75      839.02     44.07 o 
   3   4   6      501.05      567.42     30.17 o 
   4   4   6      126.07      121.37      5.90 o 
   5   4   6        1.76        0.16      1.89 o 
   6   4   6       74.88       71.04      6.64 o 
   7   4   6        0.50        0.90      2.16 o 
   8   4   6        1.53       -0.17      3.09 o 
   9   4   6       23.23       20.03      3.43 o 
  10   4   6       12.97       23.86      4.29 o 
  11   4   6       10.31       16.56      4.80 o 
 -13   5   6       23.26       41.13      5.35 o 
 -12   5   6        0.97        2.40      3.18 o 
 -11   5   6        8.67        6.41      3.07 o 
 -10   5   6        1.88        3.83      2.74 o 
  -9   5   6       27.89       29.50      3.74 o 
  -8   5   6      252.29      245.94     11.00 o 
  -7   5   6      222.34      206.42      9.32 o 
  -6   5   6      212.78      188.06      8.47 o 
  -5   5   6       55.37       45.85      3.31 o 
  -4   5   6       46.45       42.17      3.66 o 
  -3   5   6       10.59       14.47      2.05 o 
  -2   5   6       37.06       39.63      2.81 o 
  -1   5   6      190.90      203.43      8.61 o 
   0   5   6      120.12      132.90      7.57 o 
   1   5   6       23.79       26.98      2.52 o 
   2   5   6      195.14      217.64     12.80 o 
   3   5   6       66.91       69.12      4.14 o 
   4   5   6      197.84      209.92     11.72 o 
   5   5   6       37.53       29.57      3.66 o 
   6   5   6        5.58        7.96      2.49 o 
   7   5   6      205.89      200.62      9.75 o 
   8   5   6      114.07      104.61      6.25 o 
   9   5   6       60.37       62.96      5.47 o 
  10   5   6       15.96       10.89      3.86 o 
 -12   6   6        7.05       15.37      3.80 o 
 -11   6   6       23.07       27.71      4.98 o 
 -10   6   6        0.53        3.15      2.72 o 
  -9   6   6      149.61      150.80      7.79 o 
  -8   6   6      187.21      171.41      8.38 o 
  -7   6   6     1038.16     1003.66     39.15 o 
  -6   6   6      250.08      247.29     16.71 o 
  -5   6   6       78.62       73.12      4.43 o 
  -4   6   6       40.33       44.07      4.23 o 
  -3   6   6       47.74       50.27      3.51 o 
  -2   6   6       80.40       78.04      4.98 o 
  -1   6   6      212.06      222.97      9.54 o 
   0   6   6       26.76       33.17      3.08 o 
   1   6   6       16.89       18.60      3.28 o 
   2   6   6       85.15       75.67      4.41 o 
   3   6   6      938.32     1118.35     51.08 o 
   4   6   6      134.68      136.85     11.96 o 
   5   6   6        0.08        2.26      3.53 o 
   6   6   6      174.96      168.97     19.44 o 
   7   6   6        0.04       -0.77      2.32 o 
   8   6   6       19.06       21.97      3.41 o 
   9   6   6       19.62       17.63      3.31 o 
  10   6   6        6.74        5.31      3.16 o 
 -12   7   6        0.03        2.24      3.70 o 
 -11   7   6        1.67        4.20      3.25 o 
 -10   7   6       23.66       21.72      3.74 o 
  -9   7   6        0.18       -2.37      2.37 o 
  -8   7   6       41.80       46.39      8.76 o 
  -7   7   6      107.55       98.69      5.78 o 
  -6   7   6        0.15       -0.24      2.26 o 
  -5   7   6       37.90       32.68      3.67 o 
  -4   7   6      277.19      289.64     12.44 o 
  -3   7   6        6.93        9.47      2.38 o 
  -2   7   6       45.28       37.40      3.54 o 
  -1   7   6        7.57        7.00      2.21 o 
   0   7   6        0.05       -1.13      1.76 o 
   1   7   6       44.08       40.79      3.58 o 
   2   7   6        8.53        6.79      2.65 o 
   3   7   6       50.49       48.93      4.50 o 
   4   7   6       82.70       74.56      4.83 o 
   5   7   6       11.01       11.83      3.43 o 
   6   7   6        0.13       -1.36      2.18 o 
   7   7   6       10.16       11.24      3.12 o 
   8   7   6        0.45       -2.54      2.54 o 
   9   7   6       23.43       20.67      4.77 o 
  10   7   6        0.07        4.43      3.88 o 
 -11   8   6        5.59       -4.10      4.10 o 
 -10   8   6       12.54       15.35      3.48 o 
  -9   8   6        7.19        3.94      2.88 o 
  -8   8   6        1.00        2.09      2.60 o 
  -7   8   6        2.88        1.12      2.39 o 
  -6   8   6       11.01       10.71      2.83 o 
  -5   8   6       52.58       54.90      4.46 o 
  -4   8   6      360.80      343.96     14.57 o 
  -3   8   6        1.28       -1.71      2.13 o 
  -2   8   6      100.04       86.51      5.32 o 
  -1   8   6       10.72        9.24      2.77 o 
   0   8   6      227.63      245.72     16.07 o 
   1   8   6       73.92       71.52      4.81 o 
   2   8   6       77.76       75.97      4.93 o 
   3   8   6      112.55      108.20      6.95 o 
   4   8   6      104.23      105.97      7.31 o 
   5   8   6        6.88        3.95      2.37 o 
   6   8   6        2.01        2.90      2.56 o 
   7   8   6        2.68        3.97      2.72 o 
   8   8   6        0.01        2.16      2.85 o 
   9   8   6       54.94       57.67      5.54 o 
 -10   9   6        0.08       -1.09      3.10 o 
  -9   9   6        4.38        8.98      3.25 o 
  -8   9   6        0.13       -2.51      2.64 o 
  -7   9   6       11.94       14.91      3.14 o 
  -6   9   6      179.05      162.40      8.35 o 
  -5   9   6        3.74        4.24      2.60 o 
  -4   9   6      164.95      168.07      8.38 o 
  -3   9   6        1.65        1.32      2.41 o 
  -2   9   6        2.91        3.74      2.73 o 
  -1   9   6       74.77       76.84      5.14 o 
   0   9   6       42.58       52.20      4.49 o 
   1   9   6       54.94       57.25      6.34 o 
   2   9   6       44.02       43.21      6.82 o 
   3   9   6       15.71       14.97      2.82 o 
   4   9   6       21.49       18.35      3.28 o 
   5   9   6        3.78       -0.26      2.15 o 
   6   9   6        2.36        2.42      2.57 o 
   7   9   6       14.52       16.77      3.37 o 
   8   9   6        4.21        7.33      4.50 o 
 -10  10   6        0.00        0.16      4.59 o 
  -9  10   6       15.12       10.09      5.24 o 
  -8  10   6       10.11       10.98      3.25 o 
  -7  10   6       28.88       27.40      3.96 o 
  -6  10   6        3.39        1.53      2.69 o 
  -5  10   6       51.01       46.57      4.56 o 
  -4  10   6       32.17       23.25      3.36 o 
  -3  10   6        4.73       10.58      3.05 o 
  -2  10   6       29.29       32.50      4.40 o 
  -1  10   6       18.53       23.24      3.53 o 
   0  10   6       34.55       33.25      3.91 o 
   1  10   6       16.60       16.23      3.19 o 
   2  10   6       11.99       13.12      2.96 o 
   3  10   6       31.29       29.06      3.72 o 
   4  10   6        6.74        5.81      2.55 o 
   5  10   6        0.02       -3.00      3.00 o 
   6  10   6       11.11       12.40      3.35 o 
   7  10   6       26.19       22.38      4.06 o 
  -8  11   6        0.03        0.34      3.25 o 
  -7  11   6       19.82       23.78      3.98 o 
  -6  11   6        2.56        1.14      2.92 o 
  -5  11   6        0.16        1.07      2.72 o 
  -4  11   6        4.65        0.07      2.49 o 
  -3  11   6       58.63       61.75      5.05 o 
  -2  11   6      124.65      139.66      7.77 o 
  -1  11   6        6.04        9.78      3.12 o 
   0  11   6        6.78        3.76      2.60 o 
   1  11   6       69.48       71.11      5.50 o 
   2  11   6        1.97        2.58      2.79 o 
   3  11   6        1.06        2.55      2.60 o 
   4  11   6       38.01       38.98      7.30 o 
   5  11   6       11.37        9.62      3.31 o 
   6  11   6       10.82       11.70      4.42 o 
  -7  12   6        4.77        7.46      3.81 o 
  -6  12   6        0.02        0.08      3.12 o 
  -5  12   6       10.97       13.97      3.68 o 
  -4  12   6       10.27       11.13      3.23 o 
  -3  12   6       11.51       19.46      3.87 o 
  -2  12   6       40.82       47.08      5.61 o 
  -1  12   6       24.39       39.89      4.56 o 
   0  12   6        0.08       -2.73      2.73 o 
   1  12   6        6.92        5.35      3.20 o 
   2  12   6        9.17       11.12      3.41 o 
   3  12   6        0.01       -2.17      3.00 o 
   4  12   6        2.83        1.41      3.09 o 
   5  12   6        2.71       -0.74      3.35 o 
  -5  13   6        0.98        0.50      9.43 o 
  -4  13   6        0.02       -3.35      3.35 o 
  -3  13   6       32.07       28.89      4.41 o 
  -2  13   6       40.94       47.33      5.45 o 
  -1  13   6       15.67       23.54      4.43 o 
   0  13   6       22.87       26.54      4.44 o 
   1  13   6       85.65       89.91      7.89 o 
   2  13   6       11.38       11.99      4.29 o 
   3  13   6       38.00       40.23      6.88 o 
 -13   1   7        0.41       -3.31      3.31 o 
 -12   1   7        0.11        0.11      2.74 o 
 -11   1   7        0.30       -0.16      2.58 o 
 -10   1   7       47.61       41.99      4.04 o 
  -9   1   7        5.47        5.18      2.35 o 
  -8   1   7        4.85        3.13      2.13 o 
  -7   1   7       12.06        6.89      2.00 o 
  -6   1   7        7.42        4.79      1.64 o 
  -5   1   7       44.66       45.26      2.59 o 
  -4   1   7       28.87       23.14      1.71 o 
  -3   1   7       37.02       37.66      1.92 o 
  -2   1   7        3.32        5.53      1.41 o 
   0   1   7        1.13        1.40      1.16 o 
   1   1   7      114.08       99.22      4.77 o 
   2   1   7        1.13       -0.07      1.43 o 
   3   1   7        3.84        6.22      1.80 o 
   4   1   7        0.14        0.96      1.58 o 
   5   1   7        0.01       -0.87      1.78 o 
   6   1   7        2.65        2.08      2.20 o 
   7   1   7        0.00       -0.37      2.29 o 
   8   1   7       50.56       39.53      4.21 o 
   9   1   7       14.63       12.90      3.39 o 
  10   1   7        1.01        0.17      3.15 o 
  11   1   7        0.18       -2.05      3.82 o 
 -13   2   7        8.63       15.70      5.16 o 
 -12   2   7        0.04        3.00      2.85 o 
 -11   2   7        6.48        0.93      2.64 o 
 -10   2   7       57.67       53.01      4.47 o 
  -9   2   7       55.40       47.50      3.88 o 
  -8   2   7       22.53       24.15      3.38 o 
  -7   2   7       50.02       40.87      3.30 o 
  -6   2   7       25.48       16.35      2.18 o 
  -5   2   7       57.80       61.72      3.29 o 
  -4   2   7      264.86      278.90     11.05 o 
  -3   2   7      243.25      218.47      9.94 o 
  -2   2   7        8.99        5.93      1.52 o 
  -1   2   7      133.30      125.87     10.39 o 
   0   2   7      245.80      246.26     13.70 o 
   1   2   7       16.45       10.57      1.45 o 
   2   2   7       44.02       42.06      4.62 o 
   3   2   7       16.54        9.98      1.85 o 
   4   2   7       19.52       21.03      2.39 o 
   5   2   7      230.55      229.76     11.55 o 
   6   2   7       34.94       34.90      3.49 o 
   7   2   7        9.09        8.59      2.78 o 
   8   2   7        7.32        6.83      3.02 o 
   9   2   7        7.79       10.51      3.35 o 
  10   2   7       37.13       36.10      4.69 o 
  11   2   7       12.97        5.25      4.03 o 
 -13   3   7        4.25        3.53      3.37 o 
 -12   3   7        4.09        7.55      2.99 o 
 -11   3   7       10.42       11.03      3.13 o 
 -10   3   7       36.60       38.71      4.52 o 
  -9   3   7       29.70       23.73      3.22 o 
  -8   3   7        8.85        7.30      2.34 o 
  -7   3   7        0.07        0.52      1.98 o 
  -6   3   7      333.76      320.89     13.07 o 
  -5   3   7      214.63      173.26      7.42 o 
  -4   3   7        9.39       10.39      1.69 o 
  -3   3   7       10.45       13.37      2.41 o 
  -2   3   7      112.39      109.20      5.46 o 
  -1   3   7      171.71      153.52      8.98 o 
   0   3   7        8.05        4.06      1.27 o 
   1   3   7        6.05       11.53      1.46 o 
   2   3   7      211.89      255.56     15.95 o 
   3   3   7       36.04       38.75      4.10 o 
   4   3   7        4.59        3.21      1.79 o 
   5   3   7        6.76        4.43      2.35 o 
   6   3   7       42.27       47.42      4.06 o 
   7   3   7       21.53       20.34      3.44 o 
   8   3   7        0.30       -1.33      3.11 o 
   9   3   7        2.22        6.17      3.60 o 
  10   3   7        4.26        0.44      3.69 o 
 -13   4   7        4.24        4.48      4.28 o 
 -12   4   7        1.49       -1.92      2.94 o 
 -11   4   7        9.81        4.47      3.11 o 
 -10   4   7        1.54        1.25      2.83 o 
  -9   4   7       33.86       33.20      3.64 o 
  -8   4   7       65.29       59.92      4.22 o 
  -7   4   7       76.39       61.19      3.99 o 
  -6   4   7      565.09      568.72     22.42 o 
  -5   4   7      196.13      203.20      8.71 o 
  -4   4   7       54.83       48.98      3.75 o 
  -3   4   7      304.22      330.81     22.94 o 
  -2   4   7      215.48      231.38      9.43 o 
  -1   4   7       14.21       12.72      1.76 o 
   0   4   7      446.34      479.94     21.49 o 
   1   4   7      210.12      224.78     10.60 o 
   2   4   7       96.92       96.34      9.87 o 
   3   4   7      144.71      156.02     16.09 o 
   4   4   7        0.73        1.34      1.81 o 
   5   4   7       49.84       47.48      4.07 o 
   6   4   7        1.31        0.95      2.06 o 
   7   4   7        2.47        1.32      2.23 o 
   8   4   7        3.75        3.72      2.99 o 
   9   4   7       15.17       18.88      4.81 o 
  10   4   7        0.85        5.78      3.36 o 
 -12   5   7       13.28       18.44      3.96 o 
 -11   5   7        0.06        2.12      3.01 o 
 -10   5   7        4.76        1.08      2.78 o 
  -9   5   7       75.33       69.15      4.84 o 
  -8   5   7        0.80       -1.99      2.20 o 
  -7   5   7        0.76       -0.23      2.14 o 
  -6   5   7      360.88      334.68     13.85 o 
  -5   5   7      147.25      150.45      6.99 o 
  -4   5   7       15.18       13.30      2.22 o 
  -3   5   7        0.87        1.49      1.57 o 
  -2   5   7        4.48        4.42      2.47 o 
  -1   5   7       33.37       29.88      2.65 o 
   0   5   7       37.11       41.29      3.67 o 
   1   5   7      134.70      139.48     10.37 o 
   2   5   7       35.44       32.58      3.32 o 
   3   5   7        6.03        3.00      2.17 o 
   4   5   7       13.76       15.61      2.56 o 
   5   5   7       24.34       22.77      3.00 o 
   6   5   7       10.60        7.70      2.45 o 
   7   5   7       17.40       12.62      2.87 o 
   8   5   7        5.45        7.02      2.75 o 
   9   5   7        0.48        2.66      2.79 o 
  10   5   7        0.19        1.03      3.30 o 
 -12   6   7       12.19       14.49      3.91 o 
 -11   6   7        4.63        5.63      3.21 o 
 -10   6   7        0.18       -2.64      2.64 o 
  -9   6   7       14.24       19.12      3.42 o 
  -8   6   7       69.09       63.44      4.54 o 
  -7   6   7       12.32       13.71      2.79 o 
  -6   6   7      119.25      109.89      6.11 o 
  -5   6   7       51.20       48.74      5.46 o 
  -4   6   7       64.90       55.51      5.01 o 
  -3   6   7      331.75      361.41     14.68 o 
  -2   6   7       44.47       48.18      3.61 o 
  -1   6   7      108.72      125.23     11.60 o 
   0   6   7        0.04        0.51      2.41 o 
   1   6   7        3.80        3.57      2.38 o 
   2   6   7       22.84       24.44      2.87 o 
   3   6   7       55.07       55.02      6.00 o 
   4   6   7       16.83       17.56      2.78 o 
   5   6   7        5.55        1.39      2.57 o 
   6   6   7        4.46        6.08      2.58 o 
   7   6   7       24.82       22.40      3.51 o 
   8   6   7       14.15       11.42      2.96 o 
   9   6   7        5.70        7.00      3.82 o 
 -11   7   7       10.61        8.86      4.38 o 
 -10   7   7        7.72       12.89      3.36 o 
  -9   7   7       26.30       23.46      3.61 o 
  -8   7   7       45.41       39.14      5.03 o 
  -7   7   7       46.14       49.46      4.44 o 
  -6   7   7        6.49        6.01      2.54 o 
  -5   7   7      103.58       81.57      5.01 o 
  -4   7   7      104.42       95.05      6.00 o 
  -3   7   7      140.10      133.20      6.71 o 
  -2   7   7       84.82       70.94      4.86 o 
  -1   7   7       35.21       38.60      3.70 o 
   0   7   7        1.24        1.55      2.02 o 
   1   7   7        0.31       -0.38      1.99 o 
   2   7   7       77.45       77.81      4.79 o 
   3   7   7       21.96       20.37      2.86 o 
   4   7   7        7.86       11.38      2.65 o 
   5   7   7       38.35       36.46      5.97 o 
   6   7   7       68.92       50.08      5.18 o 
   7   7   7        0.01       -0.89      2.73 o 
   8   7   7       14.12       12.53      3.46 o 
   9   7   7       22.39       23.68      4.18 o 
 -11   8   7        0.42        2.57      3.66 o 
 -10   8   7        1.74       -3.42      3.42 o 
  -9   8   7        0.30        2.12      2.70 o 
  -8   8   7       49.17       59.09      5.51 o 
  -7   8   7        0.13       -1.97      2.43 o 
  -6   8   7       56.34       49.53      4.45 o 
  -5   8   7       20.53       20.82      3.20 o 
  -4   8   7        6.96        6.38      2.43 o 
  -3   8   7       85.76       85.02      5.17 o 
  -2   8   7       20.99       19.14      5.44 o 
  -1   8   7       11.14       13.54      2.86 o 
   0   8   7       55.67       57.39      7.54 o 
   1   8   7        3.64        5.42      3.10 o 
   2   8   7       56.27       62.01      7.48 o 
   3   8   7       67.57       48.52      4.30 o 
   4   8   7      149.58      146.69     18.05 o 
   5   8   7       27.18       27.20      3.77 o 
   6   8   7       13.25       11.14      3.14 o 
   7   8   7        0.51        1.34      2.79 o 
   8   8   7        3.12       -1.19      3.06 o 
 -10   9   7        0.00       -0.44      3.38 o 
  -9   9   7       12.10       10.94      3.45 o 
  -8   9   7       13.61       15.20      3.33 o 
  -7   9   7       16.82       14.80      3.11 o 
  -6   9   7       63.38       60.22      5.55 o 
  -5   9   7        0.80        1.07      2.47 o 
  -4   9   7       65.74       59.87      4.58 o 
  -3   9   7        2.03        0.37      2.41 o 
  -2   9   7       18.91       15.60      3.00 o 
  -1   9   7       10.84        4.67      2.49 o 
   0   9   7        4.32        3.28      2.37 o 
   1   9   7       19.10       25.75      3.63 o 
   2   9   7        0.02       -0.16      2.32 o 
   3   9   7        1.53        5.84      2.58 o 
   4   9   7        1.42        1.37      2.41 o 
   5   9   7        2.19        2.61      2.61 o 
   6   9   7        2.27        2.84      3.31 o 
   7   9   7       10.51        9.58      4.07 o 
  -9  10   7        6.06        9.11      3.86 o 
  -8  10   7        0.05        0.89      3.03 o 
  -7  10   7        2.47        0.35      2.75 o 
  -6  10   7        1.74        0.71      2.66 o 
  -5  10   7       16.15       19.14      3.31 o 
  -4  10   7       16.67       10.65      2.98 o 
  -3  10   7       11.53       14.59      3.05 o 
  -2  10   7        1.75       -1.71      2.42 o 
  -1  10   7       23.73       25.09      3.74 o 
   0  10   7        4.53        4.92      2.84 o 
   1  10   7       20.63       24.18      3.65 o 
   2  10   7       14.04       12.16      4.48 o 
   3  10   7        1.33        0.72      2.46 o 
   4  10   7       47.16       49.43      7.33 o 
   5  10   7        6.60        5.55      6.22 o 
   6  10   7        0.92       -0.81      2.85 o 
  -8  11   7        6.98        8.32      7.29 o 
  -7  11   7        0.01       -2.92      2.92 o 
  -6  11   7       25.71       21.98      3.86 o 
  -5  11   7        4.59       -0.17      2.78 o 
  -4  11   7       27.67       22.66      3.59 o 
  -3  11   7        3.73        3.15      2.73 o 
  -2  11   7        3.27        2.89      2.73 o 
  -1  11   7       24.59       30.76      4.04 o 
   0  11   7        3.51        5.07      2.83 o 
   1  11   7       18.76       21.50      3.79 o 
   2  11   7       33.44       40.54      4.62 o 
   3  11   7       11.24        8.15      2.91 o 
   4  11   7       48.27       46.94      6.62 o 
   5  11   7        8.61        9.82      3.48 o 
  -6  12   7        1.48       -0.85      3.47 o 
  -5  12   7       19.97       17.57      3.88 o 
  -4  12   7       11.50        8.10      3.15 o 
  -3  12   7       11.34       18.03      3.65 o 
  -2  12   7        9.17       12.08      3.46 o 
  -1  12   7        0.01        0.12      2.79 o 
   0  12   7        0.58       -1.93      2.91 o 
   1  12   7        0.88       -1.30      2.94 o 
   2  12   7       22.77       31.49      4.75 o 
   3  12   7        0.87       -3.08      3.08 o 
  -2  13   7        6.43        5.77      3.79 o 
  -1  13   7        9.01       11.73      4.03 o 
   0  13   7        0.12        1.94      3.65 o 
 -13   0   8       51.20       80.50     19.52 o 
 -12   0   8        4.31        4.01      4.08 o 
 -11   0   8      104.90      116.36      9.32 o 
 -10   0   8        0.33       -1.76      3.44 o 
  -9   0   8       95.40       72.21      6.42 o 
  -8   0   8       89.43       66.22      5.73 o 
  -7   0   8        0.05        0.20      2.56 o 
  -6   0   8        9.76        2.98      2.27 o 
  -5   0   8      186.90      143.57      8.68 o 
  -4   0   8       79.57       57.98      3.94 o 
   2   0   8      192.16      187.56     10.96 o 
   3   0   8      331.29      325.68     18.53 o 
   4   0   8       10.26        9.92      3.20 o 
   5   0   8        0.18       -2.00      2.88 o 
   6   0   8      171.01      163.55     11.21 o 
   7   0   8       11.89       10.66      4.03 o 
   8   0   8        1.67        1.30      4.01 o 
   9   0   8       58.20       39.99      6.59 o 
  10   0   8        7.97        6.35      5.07 o 
 -13   1   8        3.63        2.13      3.72 o 
 -12   1   8        0.29        2.62      2.88 o 
 -11   1   8        0.65       -2.54      2.54 o 
 -10   1   8       24.14       37.08      4.32 o 
  -9   1   8       74.77       66.20      4.37 o 
  -8   1   8      184.77      186.14      8.36 o 
  -7   1   8      720.94      728.98     28.23 o 
  -6   1   8       66.75       62.99      3.52 o 
  -5   1   8     1004.30     1002.88     38.09 o 
  -4   1   8      259.42      273.36     10.73 o 
  -3   1   8        2.83        2.24      1.26 o 
   1   1   8        3.24       -0.65      1.40 o 
   2   1   8        0.39       -1.16      1.16 o 
   3   1   8        0.55       -0.55      1.53 o 
   4   1   8        9.01        8.83      2.38 o 
   5   1   8       93.53       94.53      5.19 o 
   6   1   8       10.22        7.71      2.56 o 
   7   1   8       19.46       19.42      3.19 o 
   8   1   8       10.74       10.70      4.85 o 
   9   1   8        4.83        4.08      3.28 o 
  10   1   8        2.63        2.94      3.43 o 
 -13   2   8       19.73       30.28      4.88 o 
 -12   2   8        1.70       -0.32      2.98 o 
 -11   2   8       22.78       23.84      3.64 o 
 -10   2   8        5.56        6.98      2.77 o 
  -9   2   8        0.06       -1.95      1.95 o 
  -8   2   8       10.74       10.23      2.42 o 
  -7   2   8      113.58       93.72      4.88 o 
  -6   2   8       63.79       45.83      3.01 o 
  -5   2   8      198.87      183.82      7.70 o 
  -4   2   8        0.77       -0.20      1.22 o 
  -3   2   8      429.19      420.52     22.96 o 
  -2   2   8      443.11      442.51     28.00 o 
  -1   2   8      531.46      532.41     40.29 o 
   0   2   8        6.33        8.78      2.76 o 
   1   2   8      333.07      309.02     17.27 o 
   2   2   8       27.60       27.13      2.15 o 
   3   2   8      225.28      223.76     11.91 o 
   4   2   8        0.01        0.63      1.85 o 
   5   2   8        7.77        6.85      2.30 o 
   6   2   8       16.43       15.32      3.45 o 
   7   2   8        5.76       12.29      3.28 o 
   8   2   8        0.84       -1.67      2.90 o 
   9   2   8        7.40        5.18      3.37 o 
  10   2   8        8.55        2.11      3.50 o 
 -12   3   8        2.24        5.97      3.24 o 
 -11   3   8       13.39       19.72      3.53 o 
 -10   3   8       25.00       20.84      3.32 o 
  -9   3   8       17.74       18.94      3.04 o 
  -8   3   8       18.61       15.53      2.65 o 
  -7   3   8       28.60       35.01      3.21 o 
  -6   3   8       78.79       69.84      3.97 o 
  -5   3   8      492.95      489.32     19.12 o 
  -4   3   8        1.26        1.15      1.43 o 
  -3   3   8       71.59       65.19      3.73 o 
  -2   3   8       56.35       47.57      3.77 o 
  -1   3   8       18.50       17.12      2.42 o 
   0   3   8        2.45        2.68      1.85 o 
   1   3   8       23.61       20.28      2.93 o 
   2   3   8      220.13      216.86     10.27 o 
   3   3   8       66.14       63.85      5.14 o 
   4   3   8       13.67       11.31      2.10 o 
   5   3   8       27.39       22.14      2.77 o 
   6   3   8        2.66        3.26      2.41 o 
   7   3   8        1.95        1.57      2.63 o 
   8   3   8        1.71        0.31      2.75 o 
   9   3   8        0.06        1.41      2.94 o 
  10   3   8        4.15        5.66      4.41 o 
 -12   4   8        0.92        0.55      3.18 o 
 -11   4   8        4.49        3.81      2.93 o 
 -10   4   8        9.77       10.89      3.04 o 
  -9   4   8        1.64       -0.77      2.31 o 
  -8   4   8      101.28       92.95      5.25 o 
  -7   4   8       34.94       39.32      3.73 o 
  -6   4   8      332.84      328.54     13.46 o 
  -5   4   8      268.75      278.18     11.45 o 
  -4   4   8       41.15       46.63      5.38 o 
  -3   4   8      271.22      294.18     17.18 o 
  -2   4   8        3.72        5.85      2.17 o 
  -1   4   8       11.73        8.01      1.62 o 
   0   4   8      645.65      678.82     30.27 o 
   1   4   8        0.03       -1.12      2.20 o 
   2   4   8      114.55      118.97     10.02 o 
   3   4   8       29.52       31.28      3.79 o 
   4   4   8      146.60      163.10     10.18 o 
   5   4   8        9.54        6.38      4.41 o 
   6   4   8        0.21       -1.95      1.95 o 
   7   4   8        1.50        5.57      2.88 o 
   8   4   8       13.53       12.40      3.16 o 
   9   4   8        5.30        8.22      3.16 o 
 -12   5   8       14.61       16.52      4.15 o 
 -11   5   8        0.63       -2.84      2.84 o 
 -10   5   8        5.91        4.96      2.89 o 
  -9   5   8       56.50       67.33      4.79 o 
  -8   5   8       43.64       44.16      4.15 o 
  -7   5   8       68.42       59.65      4.21 o 
  -6   5   8       10.69        8.06      2.37 o 
  -5   5   8        5.71        5.85      2.21 o 
  -4   5   8       53.68       46.47      3.33 o 
  -3   5   8      130.29      125.23      5.90 o 
  -2   5   8      281.78      267.16     12.62 o 
  -1   5   8      155.46      155.72     15.52 o 
   0   5   8      137.05      126.56     10.62 o 
   1   5   8       12.43       12.90      2.02 o 
   2   5   8       20.47       23.61      2.77 o 
   3   5   8      319.74      337.54     20.12 o 
   4   5   8        0.00        3.64      2.27 o 
   5   5   8       11.21       10.69      2.54 o 
   6   5   8        1.01       -0.71      2.28 o 
   7   5   8       23.95       16.37      3.76 o 
   8   5   8        0.24        2.64      2.70 o 
   9   5   8       19.07       15.03      3.64 o 
 -11   6   8       11.76       13.70      3.51 o 
 -10   6   8        1.21       -0.05      2.76 o 
  -9   6   8       10.58       11.08      2.99 o 
  -8   6   8       82.11       77.38      5.03 o 
  -7   6   8        1.55        2.30      2.31 o 
  -6   6   8      190.01      175.07      9.82 o 
  -5   6   8      169.98      171.79      7.96 o 
  -4   6   8       31.97       33.78      3.35 o 
  -3   6   8       59.15       57.34      3.80 o 
  -2   6   8      137.04      153.39     14.01 o 
  -1   6   8       15.82       12.01      3.41 o 
   0   6   8      465.84      504.20     32.13 o 
   1   6   8       11.59       10.03      2.91 o 
   2   6   8      108.79      115.07      8.12 o 
   3   6   8      100.01      110.97     10.18 o 
   4   6   8      124.70      130.81      6.67 o 
   5   6   8       91.12       92.51      8.71 o 
   6   6   8        1.69        2.82      2.67 o 
   7   6   8        6.74        6.01      2.89 o 
   8   6   8        1.06        3.19      3.04 o 
   9   6   8        0.75       -1.16      4.09 o 
 -11   7   8       13.95       21.90      4.41 o 
 -10   7   8        4.38       10.19      3.22 o 
  -9   7   8        0.29        2.60      2.68 o 
  -8   7   8        0.18       -0.99      2.60 o 
  -7   7   8        8.69       11.12      2.97 o 
  -6   7   8        0.06       -2.07      2.07 o 
  -5   7   8        0.90       -0.33      2.24 o 
  -4   7   8        5.10        1.97      2.22 o 
  -3   7   8        2.22        5.33      2.27 o 
  -2   7   8        7.17        5.93      2.42 o 
  -1   7   8       63.89       66.37      7.80 o 
   0   7   8       65.55       64.98      6.84 o 
   1   7   8        5.22        3.19      2.53 o 
   2   7   8        0.66       -1.31      2.55 o 
   3   7   8       75.49       81.92     12.69 o 
   4   7   8        0.15        0.75      2.34 o 
   5   7   8        3.96        4.28      2.79 o 
   6   7   8       15.96       11.92      4.36 o 
   7   7   8        0.05       -0.75      2.73 o 
   8   7   8        1.12        5.08      3.13 o 
 -10   8   8       27.02       31.14      4.25 o 
  -9   8   8        0.03       -0.54      2.77 o 
  -8   8   8       13.28       14.00      3.20 o 
  -7   8   8       30.27       28.22      3.70 o 
  -6   8   8      235.42      222.77     10.31 o 
  -5   8   8       74.58       75.57      4.88 o 
  -4   8   8       13.24       14.70      2.86 o 
  -3   8   8      296.13      320.93     14.74 o 
  -2   8   8      240.14      237.03     13.72 o 
  -1   8   8       91.76       87.26      6.07 o 
   0   8   8        4.81        6.23      2.36 o 
   1   8   8        7.85        8.89      2.69 o 
   2   8   8        0.00       -2.12      2.12 o 
   3   8   8       73.77       79.77      8.55 o 
   4   8   8        0.19       -2.32      2.57 o 
   5   8   8        7.38        8.14      2.88 o 
   6   8   8        1.21        0.80      2.67 o 
   7   8   8        4.49       13.16      3.51 o 
  -9   9   8        0.52        2.17      3.20 o 
  -8   9   8       38.29       45.28      4.85 o 
  -7   9   8        7.19        9.07      3.04 o 
  -6   9   8       51.28       52.61      4.88 o 
  -5   9   8       23.71       27.25      3.68 o 
  -4   9   8        0.12       -2.09      2.37 o 
  -3   9   8       12.11       11.52      2.96 o 
  -2   9   8       94.94      106.72      6.25 o 
  -1   9   8        0.75        1.11      2.55 o 
   0   9   8       29.75       26.79      3.67 o 
   1   9   8        1.82        4.77      2.72 o 
   2   9   8       33.70       40.98      5.43 o 
   3   9   8       33.65       35.08      3.96 o 
   4   9   8        1.50        0.94      2.95 o 
   5   9   8       12.43       12.32      3.11 o 
   6   9   8        1.99        1.51      2.89 o 
   7   9   8        2.08       -6.03      6.38 o 
  -8  10   8        0.10        0.72      3.20 o 
  -7  10   8        0.06       -2.78      2.90 o 
  -6  10   8       82.22       87.00      8.69 o 
  -5  10   8       10.73       14.01      3.28 o 
  -4  10   8        0.65        4.09      3.23 o 
  -3  10   8       16.44       19.48      3.32 o 
  -2  10   8       10.74       11.34      3.03 o 
  -1  10   8       11.19       16.13      3.93 o 
   0  10   8        1.31       -2.32      2.48 o 
   1  10   8       20.33       23.50      3.73 o 
   2  10   8       18.96       24.37      3.56 o 
   3  10   8       12.50       19.77      3.69 o 
   4  10   8        0.08       -1.22      2.63 o 
   5  10   8        0.47        0.23      3.66 o 
  -7  11   8        5.11        5.57      6.08 o 
  -6  11   8        8.44       14.41      3.89 o 
  -5  11   8       15.79       21.03      3.82 o 
  -4  11   8        3.56        3.92      3.11 o 
  -3  11   8        7.93       13.58      3.31 o 
  -2  11   8        0.20       -1.40      2.59 o 
  -1  11   8        6.31        5.36      3.50 o 
   0  11   8        0.04        4.34      2.83 o 
   1  11   8        0.43       -1.72      2.70 o 
   2  11   8        8.02        8.89      3.11 o 
   3  11   8        4.82       -2.34      3.34 o 
   4  11   8        1.58        3.15      5.15 o 
  -5  12   8        4.95       13.93      7.09 o 
  -4  12   8        7.09       10.48      3.69 o 
  -3  12   8        0.03       -3.03      3.03 o 
  -2  12   8        7.75       11.81      3.72 o 
  -1  12   8        3.46        4.81      3.18 o 
   0  12   8       11.13        8.76      3.65 o 
   1  12   8       14.25       14.86      3.72 o 
   2  12   8        6.18        2.53      6.02 o 
 -12   1   9        0.13        2.54      3.09 o 
 -11   1   9        4.38        3.45      2.77 o 
 -10   1   9        0.03        1.82      2.35 o 
  -9   1   9        1.34       -0.18      2.06 o 
  -8   1   9       29.50       29.50      3.01 o 
  -7   1   9       13.64       20.04      2.41 o 
  -6   1   9       73.52       59.50      3.34 o 
  -5   1   9       12.24        8.55      1.55 o 
  -4   1   9       75.56       65.88      4.42 o 
   1   1   9        0.68        2.30      1.67 o 
   2   1   9        1.91        3.53      1.69 o 
   3   1   9       11.96       11.94      1.93 o 
   4   1   9        7.20        7.37      2.15 o 
   5   1   9       53.50       54.34      4.49 o 
   6   1   9        0.76        2.81      2.81 o 
   7   1   9        0.53       -0.27      2.99 o 
   8   1   9        2.95        3.52      3.09 o 
   9   1   9        0.00        3.14      3.56 o 
 -12   2   9        0.90       -3.04      3.04 o 
 -11   2   9        3.33        5.08      2.76 o 
 -10   2   9       11.14       11.16      2.78 o 
  -9   2   9        6.34        5.36      2.97 o 
  -8   2   9        6.06        4.91      2.17 o 
  -7   2   9       18.78       14.29      2.39 o 
  -6   2   9        0.01       -0.40      1.58 o 
  -5   2   9      406.42      386.99     15.20 o 
  -4   2   9      248.16      232.69     10.83 o 
  -3   2   9        9.88       11.18      5.27 o 
  -2   2   9        6.45       10.56      1.81 o 
  -1   2   9      128.60      103.83      8.72 o 
   0   2   9        0.89        0.80      1.48 o 
   1   2   9        1.40       -0.77      1.55 o 
   2   2   9      108.06      119.90      9.51 o 
   3   2   9      112.80      124.74     10.82 o 
   4   2   9       49.77       54.50      3.82 o 
   5   2   9        7.85        4.55      2.39 o 
   6   2   9       10.14       11.60      3.02 o 
   7   2   9        4.12        7.56      3.26 o 
   8   2   9       11.28        8.42      3.76 o 
   9   2   9        1.05       -1.60      3.82 o 
 -12   3   9        4.17       11.87      3.73 o 
 -11   3   9        2.22        2.18      2.95 o 
 -10   3   9        4.60        5.76      2.74 o 
  -9   3   9       21.39       24.33      3.23 o 
  -8   3   9        1.46        1.08      2.57 o 
  -7   3   9      112.00      101.74      7.53 o 
  -6   3   9        1.24       -1.19      1.73 o 
  -5   3   9       17.07       19.08      2.20 o 
  -4   3   9      185.38      192.49      7.93 o 
  -3   3   9        0.22       -0.59      3.26 o 
  -2   3   9       43.63       37.46      3.31 o 
  -1   3   9       12.29       10.98      2.21 o 
   0   3   9       78.03       62.69      4.54 o 
   1   3   9      116.23      101.47      6.68 o 
   2   3   9        4.96        5.67      1.76 o 
   3   3   9       10.81       12.28      2.37 o 
   4   3   9       12.44       11.93      2.67 o 
   5   3   9       45.88       44.15      4.56 o 
   6   3   9       10.81       12.26      2.78 o 
   7   3   9        2.90        3.39      2.84 o 
   8   3   9        0.45       -2.78      4.03 o 
   9   3   9        0.17       -3.51      3.51 o 
 -12   4   9        9.68       13.67      3.95 o 
 -11   4   9        0.72       -2.78      2.78 o 
 -10   4   9        3.58        3.14      2.78 o 
  -9   4   9        1.30        0.89      2.55 o 
  -8   4   9       18.25       21.22      2.89 o 
  -7   4   9        2.68        1.23      2.01 o 
  -6   4   9       96.86       88.12      4.67 o 
  -5   4   9       52.37       50.28      3.28 o 
  -4   4   9      248.44      263.42     11.05 o 
  -3   4   9        0.00       -1.77      1.77 o 
  -2   4   9       36.52       31.83      5.20 o 
  -1   4   9       50.32       45.08      3.95 o 
   0   4   9      106.67       98.04      9.56 o 
   1   4   9      135.59      138.62      6.99 o 
   2   4   9      458.38      503.73     22.78 o 
   3   4   9        4.84        8.21      2.13 o 
   4   4   9       11.13        9.12      2.51 o 
   5   4   9        7.38        7.08      2.30 o 
   6   4   9       50.15       50.70      4.39 o 
   7   4   9        3.39        4.06      2.95 o 
   8   4   9        8.10        7.22      3.11 o 
   9   4   9        3.47       -1.41      5.97 o 
 -11   5   9       21.51       28.66      3.96 o 
 -10   5   9       39.48       60.13      5.20 o 
  -9   5   9        1.66        3.27      2.73 o 
  -8   5   9        2.35        0.83      2.36 o 
  -7   5   9        5.67        5.32      2.27 o 
  -6   5   9        0.71        1.52      2.01 o 
  -5   5   9       54.48       57.72      3.69 o 
  -4   5   9       69.45       69.43      4.95 o 
  -3   5   9       28.14       27.06      2.59 o 
  -2   5   9       31.15       30.86      2.69 o 
  -1   5   9        0.21        2.26      1.64 o 
   0   5   9       44.97       42.50      5.11 o 
   1   5   9      108.33      122.41     13.12 o 
   2   5   9       11.64       13.52      4.13 o 
   3   5   9        0.34        1.70      2.09 o 
   4   5   9       14.10       12.07      3.25 o 
   5   5   9        1.59        1.68      2.85 o 
   6   5   9        0.00        2.57      2.62 o 
   7   5   9        5.35        1.83      2.70 o 
   8   5   9        3.69        3.47      3.27 o 
 -11   6   9        0.76       -0.83      3.39 o 
 -10   6   9        0.12       -0.61      2.69 o 
  -9   6   9       10.61       13.85      3.06 o 
  -8   6   9        2.80       -0.24      2.54 o 
  -7   6   9        7.26        5.29      2.61 o 
  -6   6   9        0.98        3.05      2.15 o 
  -5   6   9       15.43       15.32      2.55 o 
  -4   6   9        2.18       -0.20      1.91 o 
  -3   6   9       83.72       88.22      6.03 o 
  -2   6   9       67.16       58.01      7.01 o 
  -1   6   9      218.40      218.92     10.70 o 
   0   6   9        0.67       -1.80      1.80 o 
   1   6   9       13.66       18.72      5.61 o 
   2   6   9       19.85       22.25      4.68 o 
   3   6   9       10.51        9.30      2.48 o 
   4   6   9        2.36        1.21      2.42 o 
   5   6   9       56.08       59.32      6.34 o 
   6   6   9        0.11       -2.54      2.54 o 
   7   6   9       14.00       13.93      3.77 o 
   8   6   9        0.22        2.18      4.05 o 
 -10   7   9        0.05        0.93      3.02 o 
  -9   7   9        7.78        8.87      3.16 o 
  -8   7   9       46.29       53.16      5.72 o 
  -7   7   9       35.95       38.18      4.05 o 
  -6   7   9      134.87      135.23      8.10 o 
  -5   7   9        0.62        1.60      2.75 o 
  -4   7   9        6.12       10.23      2.47 o 
  -3   7   9       26.71       26.50      4.49 o 
  -2   7   9        0.44       -2.34      2.34 o 
  -1   7   9       62.06       56.34      7.22 o 
   0   7   9       89.03       89.12      7.94 o 
   1   7   9        5.64        4.79      2.95 o 
   2   7   9        8.19       12.65      3.94 o 
   3   7   9        9.31        8.70      2.65 o 
   4   7   9       12.19       13.46      3.01 o 
   5   7   9        0.10       -1.87      2.73 o 
   6   7   9       26.78       37.73      7.84 o 
   7   7   9        0.26        3.82      3.99 o 
 -10   8   9        3.83        2.98      7.04 o 
  -9   8   9       28.00       37.31      4.46 o 
  -8   8   9       42.09       52.90      4.91 o 
  -7   8   9       19.04       18.36      3.31 o 
  -6   8   9        1.61        2.19      2.58 o 
  -5   8   9        5.08        7.64      2.72 o 
  -4   8   9        0.19        0.15      2.39 o 
  -3   8   9       15.17       12.64      2.73 o 
  -2   8   9       26.54       31.75      4.23 o 
  -1   8   9       61.55       58.05      5.05 o 
   0   8   9        0.56        2.38      2.23 o 
   1   8   9       22.36       29.14      3.79 o 
   2   8   9       14.84       16.81      3.12 o 
   3   8   9        1.12       -2.24      3.28 o 
   4   8   9        0.76        0.58      2.80 o 
   5   8   9        8.65        8.24      3.15 o 
   6   8   9        3.48        3.86      3.12 o 
   7   8   9        2.59        1.13      7.61 o 
  -9   9   9       11.51       19.18      6.50 o 
  -8   9   9        6.17        8.02      3.18 o 
  -7   9   9        3.03        6.76      3.55 o 
  -6   9   9        0.08       -1.02      2.51 o 
  -5   9   9       45.21       55.36      4.75 o 
  -4   9   9       12.63       12.53      2.95 o 
  -3   9   9       42.59       46.21      5.71 o 
  -2   9   9        4.62        0.41      2.52 o 
  -1   9   9        5.43        2.75      4.21 o 
   0   9   9        6.48        8.81      2.77 o 
   1   9   9        0.00        2.31      3.22 o 
   2   9   9       13.11       19.82      5.58 o 
   3   9   9        0.16       -1.76      2.78 o 
   4   9   9       19.83       23.33      8.71 o 
   5   9   9        1.00       -1.74      3.02 o 
   6   9   9        8.04       -1.31      9.11 o 
  -7  10   9        6.59        8.24      3.51 o 
  -6  10   9        7.69        8.28      3.22 o 
  -5  10   9       14.13       13.79      4.04 o 
  -4  10   9        4.02        2.25      2.79 o 
  -3  10   9        4.49        5.53      3.01 o 
  -2  10   9        6.86        6.90      2.78 o 
  -1  10   9       12.24       15.10      5.20 o 
   0  10   9        0.15        1.71      2.75 o 
   1  10   9        0.77        0.72      3.91 o 
   2  10   9        0.67        0.89      2.96 o 
   3  10   9        0.01       -2.83      2.83 o 
   4  10   9        1.36        1.02      3.31 o 
  -6  11   9        0.42        2.24      6.59 o 
  -5  11   9       23.15       21.88      4.66 o 
  -4  11   9        7.90        8.85      3.58 o 
  -3  11   9       25.04       27.27      4.15 o 
  -2  11   9        0.08       -2.83      2.83 o 
  -1  11   9        5.54        9.84      3.34 o 
   0  11   9        2.37        3.38      3.10 o 
   1  11   9       13.33       28.44      5.82 o 
   2  11   9        3.54        3.69      3.66 o 
   3  11   9        8.13       19.38      7.23 o 
  -3  12   9        3.69        6.70      7.63 o 
  -2  12   9        0.00        6.38      6.54 o 
  -1  12   9       11.90        9.39      6.93 o 
   0  12   9        8.43       12.02      7.98 o 
 -12   0  10       71.28       94.06      9.21 o 
 -11   0  10        0.45       -3.01      4.05 o 
 -10   0  10        0.04       -0.40      3.32 o 
  -9   0  10        6.12        2.40      3.19 o 
  -8   0  10       24.72       18.91      3.55 o 
  -7   0  10       29.13       35.52      4.09 o 
  -6   0  10      214.62      178.02     11.93 o 
  -5   0  10        1.91        4.41      1.93 o 
   2   0  10        0.01       -1.60      2.81 o 
   3   0  10        5.80        3.45      2.31 o 
   4   0  10      126.73      136.04     16.52 o 
   5   0  10       38.12       30.39      6.48 o 
   6   0  10       21.07       16.31      4.86 o 
   7   0  10        0.10       -4.22      4.22 o 
   8   0  10        1.36       -2.12      4.88 o 
 -12   1  10       37.60       54.23      5.39 o 
 -11   1  10       16.25       21.19      3.57 o 
 -10   1  10       25.86       36.57      3.81 o 
  -9   1  10       54.47       68.30      4.33 o 
  -8   1  10        1.09        0.70      1.86 o 
  -7   1  10       31.71       28.71      3.66 o 
  -6   1  10        3.16        2.91      1.62 o 
  -5   1  10       26.23       29.99      2.59 o 
  -4   1  10       27.52       23.00      4.33 o 
   2   1  10        0.65        1.04      2.00 o 
   3   1  10        0.96        3.38      2.25 o 
   4   1  10       87.69       91.07      5.00 o 
   5   1  10        0.53        2.39      2.55 o 
   6   1  10       38.44       43.32      4.60 o 
   7   1  10        2.79        4.15      3.71 o 
   8   1  10        7.30        7.91      4.51 o 
 -12   2  10       15.13       14.11      5.00 o 
 -11   2  10       14.53       21.58      4.16 o 
 -10   2  10        8.52       12.05      2.95 o 
  -9   2  10        0.17       -2.35      2.35 o 
  -8   2  10        0.15       -1.71      1.93 o 
  -7   2  10       31.13       31.53      2.81 o 
  -6   2  10       51.14       42.69      2.86 o 
  -5   2  10       58.87       43.82      3.20 o 
  -4   2  10       61.56       50.91      5.59 o 
  -3   2  10        7.08        9.56      3.00 o 
  -2   2  10       41.07       32.56      4.38 o 
   0   2  10       11.23       17.83      3.32 o 
   1   2  10       21.72       16.50      2.56 o 
   2   2  10       27.59       21.46      3.01 o 
   3   2  10       27.67       29.50      3.13 o 
   4   2  10        2.28       -0.89      2.33 o 
   5   2  10        5.60        6.32      2.36 o 
   6   2  10       12.70       11.93      3.33 o 
   7   2  10       12.93       16.31      3.82 o 
   8   2  10        3.60        2.82      3.88 o 
 -12   3  10       19.77       34.77      8.69 o 
 -11   3  10        2.38        5.51      2.93 o 
 -10   3  10        6.79        7.84      2.93 o 
  -9   3  10        0.29       -1.48      2.49 o 
  -8   3  10        8.46       10.78      2.46 o 
  -7   3  10       12.17       14.31      2.37 o 
  -6   3  10       30.92       41.57      3.01 o 
  -5   3  10       68.43       59.95      4.03 o 
  -4   3  10      259.30      252.20     14.41 o 
  -3   3  10       34.23       30.14      3.07 o 
  -2   3  10       45.65       43.24      3.64 o 
  -1   3  10        8.15        4.54      2.01 o 
   0   3  10       31.09       28.69      3.15 o 
   1   3  10        5.71        5.89      2.18 o 
   2   3  10       32.67       27.78      3.56 o 
   3   3  10       10.34       14.45      3.01 o 
   4   3  10       56.41       61.11      7.18 o 
   5   3  10        9.07        8.79      2.70 o 
   6   3  10        3.86        9.29      3.17 o 
   7   3  10        5.32        4.39      3.18 o 
   8   3  10        0.00        1.07      3.67 o 
 -11   4  10        0.00       -1.12      3.16 o 
 -10   4  10        1.61       -0.05      2.59 o 
  -9   4  10        1.10       -1.22      2.40 o 
  -8   4  10       10.88       15.42      2.80 o 
  -7   4  10        0.42       -1.96      2.12 o 
  -6   4  10        0.90        1.31      2.00 o 
  -5   4  10       75.42       71.18      4.82 o 
  -4   4  10        0.06       -0.23      4.73 o 
  -3   4  10       37.92       34.96      3.65 o 
  -2   4  10      170.09      159.62      9.74 o 
  -1   4  10       42.11       33.53      3.69 o 
   0   4  10        0.03        4.51      3.55 o 
   1   4  10        5.26        3.87      2.36 o 
   2   4  10       25.59       23.52      7.17 o 
   3   4  10       49.87       62.22      9.16 o 
   4   4  10        0.42        2.22      3.54 o 
   5   4  10       12.78       17.84      3.14 o 
   6   4  10       19.30       22.97      4.05 o 
   7   4  10        0.75        3.19      3.14 o 
   8   4  10        4.66        4.45      4.04 o 
 -11   5  10       18.80       40.05      5.54 o 
 -10   5  10        8.91       16.37      3.26 o 
  -9   5  10        5.37        7.07      2.69 o 
  -8   5  10        7.08        9.68      3.29 o 
  -7   5  10        7.86        9.39      2.47 o 
  -6   5  10       75.99       85.59      9.96 o 
  -5   5  10       75.42       91.64      7.30 o 
  -4   5  10       32.78       36.18      3.69 o 
  -3   5  10        7.99       10.09      2.82 o 
  -2   5  10       39.98       33.79      4.15 o 
  -1   5  10       54.42       51.46      4.67 o 
   0   5  10       64.33       62.69      5.32 o 
   1   5  10      172.82      181.28     11.44 o 
   2   5  10        0.43        2.39      2.50 o 
   3   5  10       17.89       22.21      3.09 o 
   4   5  10       24.84       27.52      4.40 o 
   5   5  10        4.01       13.84      5.13 o 
   6   5  10        0.00       -2.11      2.92 o 
   7   5  10        0.63        1.94      3.27 o 
   8   5  10        0.59        2.88     10.64 o 
 -10   6  10        2.45        3.86      3.15 o 
  -9   6  10        5.98        8.64      2.99 o 
  -8   6  10       32.40       48.78      5.70 o 
  -7   6  10       22.37       30.01      4.26 o 
  -6   6  10        4.38        5.64      2.48 o 
  -5   6  10       20.72       26.92      3.84 o 
  -4   6  10       10.57       14.14      2.99 o 
  -3   6  10        4.30        4.63      2.76 o 
  -2   6  10      109.22      110.61      7.82 o 
  -1   6  10       12.45       17.42      8.13 o 
   0   6  10        9.69       12.79      3.28 o 
   1   6  10        4.87        7.20      4.10 o 
   2   6  10      133.98      189.92     25.17 o 
   3   6  10      164.71      184.24     11.26 o 
   4   6  10        2.11        2.44      3.23 o 
   5   6  10       10.05        9.19      3.24 o 
   6   6  10        7.41        8.58      3.29 o 
   7   6  10        0.91        3.64      3.82 o 
 -10   7  10        1.56        4.99      5.81 o 
  -9   7  10       18.43       26.63      4.01 o 
  -8   7  10        5.59        6.72      3.48 o 
  -7   7  10        0.35       -2.42      2.42 o 
  -6   7  10        0.12       -1.36      2.25 o 
  -5   7  10       40.63       42.17      3.75 o 
  -4   7  10       16.67       21.72      4.19 o 
  -3   7  10       18.07       16.73      4.18 o 
  -2   7  10        0.19       -2.98      3.40 o 
  -1   7  10       42.16       48.98      6.62 o 
   0   7  10       62.98       90.01      6.47 o 
   1   7  10       62.04       73.29      5.29 o 
   2   7  10        4.19        7.94      3.65 o 
   3   7  10        0.11        1.39      3.10 o 
   4   7  10       17.15       18.15      3.53 o 
   5   7  10        8.39        8.88      4.58 o 
   6   7  10        0.25       -2.26      3.45 o 
  -9   8  10       11.84       12.44      5.49 o 
  -8   8  10       12.60       22.84      3.77 o 
  -7   8  10       35.53       50.44      6.62 o 
  -6   8  10        5.46        2.73      2.55 o 
  -5   8  10       24.34       29.71      5.54 o 
  -4   8  10        6.98       10.79      2.63 o 
  -3   8  10        0.19       -2.06      2.06 o 
  -2   8  10        1.16       -1.47      2.36 o 
  -1   8  10       34.13       36.57      4.55 o 
   0   8  10       37.09       33.76      6.96 o 
   1   8  10        8.99        6.14      2.73 o 
   2   8  10        5.07        1.18      2.86 o 
   3   8  10        0.19       -2.20      5.42 o 
   4   8  10        0.84       -1.04      2.79 o 
   5   8  10        0.40        0.85      3.45 o 
   6   8  10        6.66        3.74      8.92 o 
  -8   9  10        8.81       14.98      6.02 o 
  -7   9  10        0.20        0.91      2.95 o 
  -6   9  10        1.02       -2.38      2.86 o 
  -5   9  10       72.44       69.69      7.09 o 
  -4   9  10        4.59        3.27      2.67 o 
  -3   9  10        3.17       -0.62      2.43 o 
  -2   9  10        5.97       10.76      2.85 o 
  -1   9  10        4.44        3.98      2.63 o 
   0   9  10        0.07        0.13      2.63 o 
   1   9  10        4.27        3.65      2.89 o 
   2   9  10       11.28        8.26      3.32 o 
   3   9  10        2.22       -1.82      3.21 o 
   4   9  10        1.87        4.27      4.41 o 
   5   9  10        3.76        5.10      9.11 o 
  -7  10  10        0.47        0.64      7.36 o 
  -6  10  10       20.66       28.09      6.72 o 
  -5  10  10        0.80        0.91      3.20 o 
  -4  10  10       18.72       20.96      7.01 o 
  -3  10  10       11.55        6.53      5.23 o 
  -2  10  10        4.94        7.73      3.23 o 
  -1  10  10       18.62       22.43      3.79 o 
   0  10  10        0.05        2.60      3.28 o 
   1  10  10        8.59       11.90      3.44 o 
   2  10  10        7.14       11.62      3.80 o 
   3  10  10        5.92        0.77      6.20 o 
  -5  11  10        4.57       12.12      8.13 o 
  -4  11  10        0.00        3.11      5.92 o 
  -3  11  10        5.11       -0.51      5.49 o 
  -2  11  10       20.56       29.20     16.32 o 
  -1  11  10        9.57       13.86      6.38 o 
   0  11  10        0.38       -5.30     10.43 o 
   1  11  10        0.18        7.98     12.10 o 
 -11   1  11        0.16        0.63      2.89 o 
 -10   1  11        0.57        1.86      2.60 o 
  -9   1  11        0.94        8.65      2.90 o 
  -8   1  11        0.00       -0.54      1.91 o 
  -7   1  11        1.21       -0.57      2.12 o 
  -6   1  11       45.75       53.74      7.12 o 
   4   1  11        3.78        1.72      4.80 o 
   5   1  11        6.43        6.58      3.55 o 
   6   1  11        7.67        5.88      3.44 o 
   7   1  11        8.43       11.26      4.32 o 
   8   1  11        1.43        4.81      9.57 o 
 -11   2  11        5.20        5.75      3.32 o 
 -10   2  11        2.06       10.95      2.88 o 
  -9   2  11        4.61        4.60      2.53 o 
  -8   2  11       22.40       21.40      2.79 o 
  -7   2  11        9.17       11.82      2.66 o 
  -6   2  11        4.98        8.22      2.56 o 
  -5   2  11        7.25        4.06      3.87 o 
   3   2  11        3.64        1.58      4.19 o 
   4   2  11        0.59        1.92      3.17 o 
   5   2  11       23.08       30.00      5.29 o 
   6   2  11       32.04       38.73      5.11 o 
   7   2  11        0.00       -3.78      3.81 o 
 -11   3  11        1.10        5.09      3.55 o 
 -10   3  11        1.60       -0.84      2.73 o 
  -9   3  11       13.12       24.13      3.26 o 
  -8   3  11        1.21        3.42      2.64 o 
  -7   3  11       24.98       37.86      3.80 o 
  -6   3  11        9.59       10.58      2.88 o 
  -5   3  11       77.45       84.20      6.01 o 
  -4   3  11       11.27       23.22      4.90 o 
   1   3  11        4.67        2.09      3.64 o 
   2   3  11       19.97       17.39      4.85 o 
   3   3  11       42.92       49.29      4.95 o 
   4   3  11       13.74        7.31      4.78 o 
   5   3  11        2.91        6.12      3.41 o 
   6   3  11        3.36        6.17      3.99 o 
   7   3  11        0.75        3.61      4.16 o 
 -11   4  11        2.65        1.81      5.24 o 
 -10   4  11       17.07       30.00      4.20 o 
  -9   4  11        0.75        1.40      2.61 o 
  -8   4  11        4.03        1.97      3.19 o 
  -7   4  11        0.69       -1.46      2.60 o 
  -6   4  11        3.06        7.42      2.95 o 
  -5   4  11        5.73        3.39      2.51 o 
  -4   4  11        1.72        2.83      2.38 o 
  -3   4  11       68.55       67.24      5.12 o 
  -2   4  11        1.69        3.92      2.49 o 
  -1   4  11        3.26        2.08      4.26 o 
   0   4  11       36.68       43.68      4.74 o 
   1   4  11        1.19        1.86      2.42 o 
   2   4  11        0.04       -1.75      3.08 o 
   3   4  11       64.43       76.26      6.43 o 
   4   4  11       67.53      103.70     23.97 o 
   5   4  11        2.54        1.81      3.37 o 
   6   4  11       20.38       24.53      4.82 o 
   7   4  11        3.35        3.86      4.81 o 
 -10   5  11        1.05       -1.98      3.23 o 
  -9   5  11        8.56        9.74      3.10 o 
  -8   5  11        3.20        8.04      2.76 o 
  -7   5  11        2.77        0.46      3.70 o 
  -6   5  11        2.03        8.21      3.22 o 
  -5   5  11        3.32        7.52      3.09 o 
  -4   5  11        1.59       -0.22      2.47 o 
  -3   5  11       10.97       11.37      5.52 o 
  -2   5  11        3.63        3.71      2.60 o 
  -1   5  11       43.33       51.94      4.75 o 
   0   5  11       17.01       13.38      5.26 o 
   1   5  11        0.61        2.78      4.43 o 
   2   5  11       22.60       25.58      4.13 o 
   3   5  11       11.96       17.79      4.14 o 
   4   5  11       11.32       17.11      4.74 o 
   5   5  11        2.94        4.09      3.73 o 
   6   5  11        3.60        6.74      4.24 o 
 -10   6  11        1.30        2.18      5.34 o 
  -9   6  11        0.00        0.92      3.04 o 
  -8   6  11        0.02       -2.62      2.62 o 
  -7   6  11        1.48        2.40      3.19 o 
  -6   6  11        0.49       -0.42      3.12 o 
  -5   6  11        2.68        4.51      3.61 o 
  -4   6  11       14.67       22.87      3.83 o 
  -3   6  11       35.15       43.02      4.62 o 
  -2   6  11        4.03        3.12      2.56 o 
  -1   6  11        6.62        6.63      2.95 o 
   0   6  11       26.18       31.04      7.15 o 
   1   6  11       32.14       42.88     10.00 o 
   2   6  11        9.53       10.02      5.86 o 
   3   6  11        3.36        0.91      3.42 o 
   4   6  11        1.86       10.05      4.05 o 
   5   6  11        0.82        5.36      7.63 o 
   6   6  11        3.56       -1.90      6.23 o 
  -9   7  11        2.06        7.95      5.56 o 
  -8   7  11        1.24        4.93      3.12 o 
  -7   7  11        2.87        3.92      3.50 o 
  -6   7  11        0.95       -1.22      3.08 o 
  -5   7  11        8.78       14.93      4.05 o 
  -4   7  11       32.50       34.03      4.74 o 
  -3   7  11        8.98        5.29      3.31 o 
  -2   7  11       11.94       12.85      3.65 o 
  -1   7  11        7.46        5.53      3.40 o 
   0   7  11       13.06       12.27      5.04 o 
   1   7  11        1.60        2.44      3.42 o 
   2   7  11        0.02        3.68      3.77 o 
   3   7  11        0.03        0.03      3.41 o 
   4   7  11        2.95        0.64      3.91 o 
   5   7  11        1.85        0.44      5.06 o 
  -8   8  11       14.25       17.94      6.43 o 
  -7   8  11       39.56       56.08      6.54 o 
  -6   8  11       12.64       21.43      4.36 o 
  -5   8  11        1.26        4.59      3.38 o 
  -4   8  11        4.32        9.76      3.88 o 
  -3   8  11        2.08       -0.83      3.30 o 
  -2   8  11       10.02       14.40      4.09 o 
  -1   8  11        1.75        0.85      3.63 o 
   0   8  11        4.46        5.34      4.08 o 
   1   8  11       13.41       16.99      4.30 o 
   2   8  11       21.02       33.87      8.24 o 
   3   8  11       33.00       48.44     13.95 o 
   4   8  11        4.41       -3.32      6.17 o 
  -7   9  11        0.12      -10.00     11.23 o 
  -6   9  11        3.66        3.67      5.53 o 
  -5   9  11        0.51       -1.24      3.67 o 
  -4   9  11       15.74       18.23      4.40 o 
  -3   9  11        0.71        2.18      3.77 o 
  -2   9  11       29.98       25.91      4.78 o 
  -1   9  11       25.31       35.09     10.61 o 
   0   9  11        0.21       -3.53      4.02 o 
   1   9  11        1.98        7.95      6.49 o 
   2   9  11        1.09        2.72      4.50 o 
   3   9  11        0.32        7.31     13.00 o 
  -5  10  11        2.73        7.88     12.78 o 
  -4  10  11        2.66        3.57     13.37 o 
  -3  10  11        1.40        7.98     13.72 o 
  -2  10  11        1.71       -1.74      5.58 o 
  -1  10  11        4.80       16.57     14.70 o 
   0  10  11        4.49       18.25     14.38 o 
   1  10  11        0.01       -4.56     13.03 o 
 -11   0  12       11.40       23.60      6.65 o 
 -10   0  12        0.46       -0.25      7.71 o 
  -9   0  12        0.00       -4.01      6.11 o 
 -11   1  12       44.61       80.09      8.92 o 
 -10   1  12        1.42        8.95      5.46 o 
  -9   1  12        0.16        0.94      4.65 o 
  -8   1  12        1.05        1.50      6.38 o 
   6   1  12        0.60       -0.42      8.79 o 
 -10   2  12        6.22       15.86      8.12 o 
  -9   2  12       15.72       27.58      4.69 o 
  -8   2  12        7.65        9.46      6.72 o 
   5   2  12       34.74       36.47      9.16 o 
   6   2  12        2.47       21.77      8.77 o 
 -10   3  12       30.64       69.86      8.90 o 
  -9   3  12        0.46       -1.94      4.43 o 
  -8   3  12        0.32        6.11      5.31 o 
  -7   3  12       16.17       25.69      7.29 o 
   4   3  12       16.43       19.97      7.02 o 
   5   3  12       15.29       13.47      7.22 o 
   6   3  12        7.71        6.01      8.55 o 
 -10   4  12        2.81        8.49      6.33 o 
  -9   4  12       10.63       24.01      5.50 o 
  -8   4  12        0.36       -2.79      3.63 o 
  -7   4  12        1.85        0.36      6.39 o 
  -6   4  12       17.38       20.61      6.43 o 
  -5   4  12       15.32       15.52      5.66 o 
   3   4  12       27.24       41.52      7.78 o 
   4   4  12        2.15        1.70      5.96 o 
   5   4  12        3.00        9.01      7.19 o 
  -9   5  12        0.53       -1.18      6.07 o 
  -8   5  12        0.02       -3.66      4.21 o 
  -7   5  12        6.89       14.51      8.31 o 
  -6   5  12        0.28       -1.83      3.24 o 
  -5   5  12        3.34        7.26      5.34 o 
  -4   5  12        2.85        2.66      4.70 o 
  -3   5  12       61.21       62.28      8.08 o 
  -2   5  12        1.85       -0.71      4.53 o 
   0   5  12       13.34       11.28      4.93 o 
   1   5  12       88.81      113.63     11.89 o 
   2   5  12        0.24       -1.40      4.63 o 
   3   5  12        0.02        9.04      5.32 o 
   4   5  12       22.96       25.41      5.66 o 
   5   5  12        2.87        5.30      5.76 o 
  -8   6  12        5.46       13.69      5.00 o 
  -7   6  12        1.20       -3.49      3.64 o 
  -6   6  12       16.12       16.22      4.06 o 
  -5   6  12        2.08        2.69      3.28 o 
  -4   6  12        2.12        4.15      3.35 o 
  -3   6  12        5.76        4.02      3.49 o 
  -2   6  12       22.79       27.08      4.41 o 
  -1   6  12        2.81       -2.80      3.23 o 
   0   6  12        0.14        0.93      3.33 o 
   1   6  12        0.14       -2.82      4.36 o 
   2   6  12        0.22        7.66      6.23 o 
   3   6  12       14.90       26.65      5.72 o 
   4   6  12       18.34       25.58      6.04 o 
  -7   7  12        8.62        9.96      4.82 o 
  -6   7  12        8.40        6.67      4.31 o 
  -5   7  12        0.41        3.71      3.83 o 
  -4   7  12        2.11       -0.27      3.33 o 
  -3   7  12        0.96        0.33      3.47 o 
  -2   7  12        0.05        0.37      3.57 o 
  -1   7  12       10.61       16.06      5.53 o 
   0   7  12        0.97        7.48      3.97 o 
   1   7  12       24.20       35.45      8.69 o 
   2   7  12        4.79        9.91      4.71 o 
   3   7  12        0.77       -4.90      7.91 o 
  -6   8  12        8.89       22.19      8.25 o 
  -5   8  12        7.62       14.13      4.68 o 
  -4   8  12        0.53        5.94      4.15 o 
  -3   8  12        2.03        1.69      7.73 o 
  -2   8  12        0.36       -2.00      3.93 o 
  -1   8  12        4.62        7.90      4.37 o 
   0   8  12        5.60        5.74      4.58 o 
   1   8  12        2.60        3.77      4.71 o 
   2   8  12        0.20       -4.11      8.03 o 
  -3   9  12        0.06        3.20      6.99 o 
  -2   9  12        0.61        6.94      4.93 o 
  -1   9  12        8.95       21.43      8.20 o 
  -7   5  13        0.00        4.73      7.81 o 
  -6   6  13        0.31       -1.40      6.62 o 
  -5   7  13        0.08        3.32      7.29 o 
  -4   7  13        0.03       -6.99      6.99 o 
  -3   7  13       17.09       27.66      8.30 o 
  -2   7  13        4.19        3.94      6.97 o 
  -1   7  13        0.23        2.64      7.61 o 
   0   7  13        0.36       -5.10      7.54 o 
                                                 
